# Supplementary material for: Predictors of maternal HIV acquisition during pregnancy and lactation in sub-Saharan Africa: A systematic review and narrative synthesis
Source: PLoS One. 2024 Dec 3;19(12):e0314747. doi: 10.1371/journal.pone.0314747 (PMC11614209; doi:10.1371/journal.pone.0314747)
Supplement: S3 Table — (XLSX) [file pone.0314747.s003.xlsx]

## Sheet: Studies reviewed
	Authors	Title	Year of Publication	Title and Abstract Screening Outcome	Full Text Review Outcome
1	Abdelhamid, AS; Brown, TJ; Brainard, JS; Biswas, P; Thorpe, GC; Moore, HJ; Deane, KHO; Summerbell, CD; Worthington, HV; Song, F; et al.	Omega-3 fatty acids for the primary and secondary prevention of cardiovascular disease	2020	Exclude - Irrelevant	-
2	Ampt, F. H.; Mudogo, C.; Gichangi, P.; Lim, M. S. C.; Manguro, G.; Chersich, M.; Jaoko, W.; Temmerman, M.; Laini, M.; Comrie-Thomson, L.; Stoove, M.; Agius, P. A.; Hellard, M.; L'Engle, K.; Luchters, S.	WHISPER or SHOUT study: efficacy of a mobile phone text messaging intervention for improving the health of female sex workers in Mombasa, Kenya	2016	Exclude - Irrelevant	-
3	Agarwal, S; Glenton, C; Henschke, N; Tamrat, T; Bergman, H; FÃ¸nhus, MS; Mehl, GL; Lewin, S	Tracking health commodity inventory and notifying stock levels via mobile devices: a mixed methods systematic review	2020	Exclude - Irrelevant	-
4	Ahmed, ZD; Ibrahim, BS; Bolaji, ML; Mohammed, Y; Nguku, P	Knowledge and utilization of contraceptive devices among unmarried undergraduate students ofa tertiary institution in Kano State, Nigeria 2016	2017	Exclude - Irrelevant	-
5	Ahmed, ZD; Sule, IB; Abolaji, ML; Mohammed, Y; Nguku, P	Knowledge and utilization of contraceptive devices among unmarried undergraduate students of a tertiary institution in Kano State, Nigeria 2016	2017	Exclude - Irrelevant	-
6	Aldin, A; Umlauff, L; Estcourt, LJ; Collins, G; Moons, KG; Engert, A; Kobe, C; von Tresckow, B; Haque, M; Foroutan, F; et al.	Interim PETâ€results for prognosis in adults with Hodgkin lymphoma: a systematic review and metaâ€analysis of prognostic factor studies	2020	Exclude - Irrelevant	-
7	Aliyu, MH; Blevins, M; Audet, CM; Kalish, M; Gebi, UI; Onwujekwe, O; Lindegren, ML; Shepherd, BE; Wester, CW; Vermund, SH	Integrated prevention of mother-to-child HIV transmission services, antiretroviral therapy initiation, and maternal and infant retention in care in rural north-central Nigeria: a cluster-randomised controlled trial	2016	Exclude - Irrelevant	-
8	Ames, HMR; Glenton, C; Lewin, S; Tamrat, T; Akama, E; Leon, N	Clientsâ€™ perceptions and experiences of targeted digital communication accessible via mobile devices for reproductive, maternal, newborn, child, and adolescent health: a qualitative evidence synthesis	2019	Exclude - Irrelevant	-
9	Ampt, FH; Lim, MSC; Agius, PA; L'Engle, K; Manguro, G; Gichuki, C; Gichangi, P; Chersich, MF; Jaoko, W; Temmerman, M; et al.	Effect of a mobile phone intervention for female sex workers on unintended pregnancy in Kenya (WHISPER or SHOUT): a cluster-randomised controlled trial	2020	Exclude - Irrelevant	-
10	Ategeka, J; Wasswa, R; Olwoch, P; Kakuru, A; Natureeba, P; Muehlenbachs, A; Kamya, M R; Dorsey, G; Rizzuto, G	The prevalence of histologic acute chorioamnionitis among HIV infected pregnant women in Uganda and its association with adverse birth outcomes	2019	Exclude - Irrelevant	-
11	Atuhaire, P; S Brummel S, ; Mmbaga, BT; Angelidou, K; Fairlie, L; Violari, A; Theron, G; Mukuzunga, C; Mawlana, S; Mubiana-Mbewe, M; et al.	The impact of short term Antiretroviral Therapy (ART) interruptions on longer term maternal health outcomes-A randomized clinical trial	2020	Exclude - Irrelevant	-
12	Atukunda, EC; Mugyenyi, GR; Atuhumuza, EB; Kaida, A; Boatin, A; Agaba, AG; Matthews, LT	Factors Associated with Pregnancy Intentions Amongst Postpartum Women Living with HIV in Rural Southwestern Uganda	2018	Exclude - Irrelevant	-
13	Balkus, J; Palanee-Phillips, T; Siva, S; Nakabiito, C; Nair, G; Kabwigu, S; Harkoo, I; Chappell, C; Soto-Torres, L; Baeten, J	Dapivirine ring use does not diminish the effectiveness of hormonal contraception	2017	Exclude - Irrelevant	-
14	Bangirana, P; Conroy, AL; Opoka, RO; Semrud-Clikeman, M; Kroupina, M; Georgieff, M; Dorsey, GM; Kamya, MR; Havlir, D; John, CC	Maternal and child malaria chemoprevention to enhance child development: a double-blinded randomized controlled trial	2019	Exclude - Irrelevant	-
15	Bannink Mbazzi, F; Namukwaya, Z; Amone, A; Ojok, F; Etima, J; Byamugisha, J; Katabira, E; Fowler, MG; Homsy, J; King, R	"[Repeat] testing and counseling is one of the key [services] that the government should continue providing": participants' perceptions on extended repeat HIV testing and enhanced counseling (ERHTEC) for primary HIV prevention in pregnant and lactating w	2020	Exclude - Irrelevant	-
16	Bebell, L; Ngonzi, J; Siedner, MJ; Muyindike, W; Bwana, BM; Riley, LE; Boum, Y; Bangsberg, D; Bassett, IV	HIV and risk of postpartum infection, complications, and mortality in rural uganda	2017	Exclude - Irrelevant	-
17	Bergman, H; Buckley, BS; Villanueva, G; Petkovic, J; Garritty, C; Lutje, V; Riverosâ€Balta, AX; Low, N; Henschke, N	Comparison of different human papillomavirus (HPV) vaccine types and dose schedules for prevention of HPVâ€related disease in females and males	2019	Exclude - Irrelevant	-
18	Bhattacharya, D; Guo, R; Tseng, C-H; Emel, L; Sun, R; Chiu, S-H; Stranix-Chibanda, L; Chipato, T; Mohtashemi, NZ; Kintu, K; et al.	Maternal HBV viremia is associated with adverse infant outcomes in HIV/HBV women	2019	Exclude - Irrelevant	-
19	Bhattacharya, D; Guo, R; Tseng, C-H; Emel, L; Sun, R; Chiu, S-H; Stranix-Chibanda, L; Chipato, T; Mohtashemi, NZ; Kintu, K; et al.	Maternal HBV Viremia and Association With Adverse Infant Outcomes in Women Living With HIV and HBV	2020	Exclude - Irrelevant	-
20	Bjerrum, S; Schiller, I; Dendukuri, N; Kohli, M; Nathavitharana, RR; Zwerling, AA; Denkinger, CM; Steingart, KR; Shah, M	Lateral flow urine lipoarabinomannan assay for detecting active tuberculosis in people living with HIV	2019	Exclude - Irrelevant	-
21	Bodeau-Livinec, F; Briand, V; Berger, J; Xiong, X; Day, KP; Massougbodgi, A; Cot, M	Anemia during pregnancy and low birth weight in an endemic malaria area in Benin	2009	Exclude - Irrelevant	-
22	Brou, H; Viho, I; Djohan, G; Ekouevi, DK; Zanou, B; Leroy, V; Desgrees-du-Lou, A	Contraceptive use and incidence of pregnancy among women after HIV testing in Abidjan, Ivory Coast	2009	Exclude - Irrelevant	-
23	Brown, SJ; Khasteganan, N; Brown, K; Hegarty, K; Carter, GJ; Tarzia, L; Feder, G; O'Doherty, L	Psychosocial interventions for survivors of rape and sexual assault experienced during adulthood	2019	Exclude - Irrelevant	-
24	Brown, SJ; Khasteganan, N; Carter, GJ; Brown, K; Caswell, RJ; Howarth, E; Feder, G; O'Doherty, L	Survivor, family and professional experiences of psychosocial interventions for sexual abuse and violence: a qualitative evidence synthesis	2020	Exclude - Irrelevant	-
25	Buitrago, Diana; Jimenez, Adriana; Conterno, Lucieni O; Martí-Carvajal, Arturo J	Antibiotic therapy for adults with neurosyphilis	2019	Exclude - Irrelevant	-
26	Cames, C; Saher, A; Ayassou, KA; Cournil, A; Meda, N; Simondon, KB	Acceptability and feasibility of infant-feeding options: experiences of HIV-infected mothers in the World Health Organization Kesho Bora mother-to-child transmission prevention (PMTCT) trial in Burkina Faso	2010	Exclude - Irrelevant	-
27	Carducci, B; Keats, EC; Bhutta, ZA	Zinc supplementation for improving pregnancy and infant outcome	2021	Exclude - Irrelevant	-
28	Carney, T; Van Hout, MC; Norman, I; Dada, S; Siegfried, N; Parry, CDH	Dihydrocodeine for detoxification and maintenance treatment in individuals with opiate use disorders	2020	Exclude - Irrelevant	-
29	Chandiwana, NC; Hill, A; Chersich, M; Maharaj, E; Venter, WD; Akpomiemie, G; Serenata, C; Fairlie, L; Sokhela, S; Masenya, M; et al.	Serum folate and birth outcomes: DTG vs EFV trial evidence in South Africa	2019	Exclude - Irrelevant	-
30	Cherniak, W; Silverman, M; Anguyo, G	Outreach and portable ultrasound-A novel method of improving antenatal turnout, maternal health, and preventing mother to child transmission of HIV in rural Uganda	2014	Exclude - Irrelevant	-
31	Chibuzor, MT; Grahamâ€Kalio, D; Osaji, JO; Meremikwu, MM	Vitamin D, calcium or a combination of vitamin D and calcium for the treatment of nutritional rickets in children	2020	Exclude - Irrelevant	-
32	Chouraya, C; Machekano, R; Mthethwa, S; Lindan, K; Mirira, M; Kudiabor, K; Gill, MM; Maphalala, G; Woelk, G; Guay, L	Mother-to-Child Transmission of HIV and HIV-Free Survival in Swaziland: a Community-Based Household Survey	2018	Exclude - Irrelevant	-
33	Conterno, LO; Turchi, MD; CorrÃªa, I; Monteiro de Barros Almeida, RA	Anthelmintic drugs for treating ascariasis	2020	Exclude - Irrelevant	-
34	Cooper, TE; Hambleton, IR; Ballas, SK; Cashmore, BA; Wiffen, PJ	Pharmacological interventions for painful sickle cell vasoâ€occlusive crises in adults	2019	Exclude - Irrelevant	-
35	Corbett, K; Eckerle, M; Collier, W; Presson, A; Kondowe, D; McCollum, E; Smith, A	Association between blood gas derangements and severe pneumonia among children in CPAP impact	2019	Exclude - Irrelevant	-
36	Crepinsek, MA; Taylor, EA; Michener, K; Stewart, F	Interventions for preventing mastitis after childbirth	2020	Exclude - Irrelevant	-
37	Das, JK; Salam, RA; Hadi, YB; Sadiq Sheikh, S; Bhutta, AZ; Weise Prinzo, Z; Bhutta, ZA	Preventive lipidâ€based nutrient supplements given with complementary foods to infants and young children 6 to 23 months of age for health, nutrition, and developmental outcomes	2019	Exclude - Irrelevant	-
38	Das, JK; Salam, RA; Mahmood, SB; Moin, A; Kumar, R; Mukhtar, K; Lassi, ZS; Bhutta, ZA	Food fortification with multiple micronutrients: impact on health outcomes in general population	2019	Exclude - Irrelevant	-
39	Deeks, JJ; Dinnes, J; Takwoingi, Y; Davenport, C; Spijker, R; Taylor-Phillips, S; Adriano, A; Beese, S; Dretzke, J; Ferrante di Ruffano, L; et al.	Antibody tests for identification of current and past infection with SARSâ€CoVâ€2	2020	Exclude - Irrelevant	-
40	Deese, J; Philip, N; Lind, M; Ahmed, K; Batting, J; Beksinska, M; Edward, VA; Louw, CE; Onono, M; Palanee-Phillips, T; et al.	Sexually transmitted infections among women randomised to depot medroxyprogesterone acetate, a copper intrauterine device or a levonorgestrel implant	2020	Exclude - Irrelevant	-
41	Di Pietrantonj, C; Rivetti, A; Marchione, P; Debalini, MG; Demicheli, V	Vaccines for measles, mumps, rubella, and varicella in children	2020	Exclude - Irrelevant	-
42	Diaconu, K; Falconer, J; Verbel, A; Fretheim, A; Witter, S	Paying for performance to improve the delivery of health interventions in lowâ€ and middleâ€income countries	2021	Exclude - Irrelevant	-
43	Dinnes, J; Ferrante di Ruffano, L; Takwoingi, Y; Cheung, ST; Nathan, P; Matin, RN; Chuchu, N; Chan, SA; Durack, A; Bayliss, SE; et al.	Ultrasound, CT, MRI, or PETâ€CT for staging and reâ€staging of adults with cutaneous melanoma	2019	Exclude - Irrelevant	-
44	Downe, S; Finlayson, K; TunÃ§alp, Ã–; GÃ¼lmezoglu, AM	Provision and uptake of routine antenatal services: a qualitative evidence synthesis	2019	Exclude - Irrelevant	-
45	Durao, S; Visser, ME; Ramokolo, V; Oliveira, JM; Schmidt, B-M; Balakrishna, Y; Brand, A; Kristjansson, E; Schoonees, A	Communityâ€level interventions for improving access to food in lowâ€ and middleâ€income countries	2020	Exclude - Irrelevant	-
46	Ejemot-Nwadiaro, RI; Ehiri, JE; Arikpo, D; Meremikwu, MM; Critchley, JA	Handâ€washing promotion for preventing diarrhoea	2021	Exclude - Irrelevant	-
47	Eleje, GU; Eke, AC; Ikechebelu, JI; Ezebialu, IU; Okam, PC; Ilika, CP	Cervical stitch (cerclage) in combination with other treatments for preventing spontaneous preterm birth in singleton pregnancies	2020	Exclude - Irrelevant	-
48	Etima, J; Akello, C; Nakyanzi, T; Nabukeera, J; Kemigisha, D; Nakabiito, C; Mirembe, F	â€œhad i known beforeâ€-using peer led interventions to change HIV/STI risk behavior among adolescents: health improvement-4-teen Ugandans study	2018	Exclude - Irrelevant	-
49	Fall, CHD; Fisher, DJ; Osmond, C; Margetts, BM; Adou, P; Aguayo, VM; Allen, LH; Bhutta, ZA; Christian, P; Dang, S; et al.	Multiple micronutrient supplementation during pregnancy in low-income countries: a meta-analysis of effects on birth size and length of gestation	2009	Exclude - Irrelevant	-
50	Fanshawe, TR; Hartmannâ€Boyce, J; Perera, R; Lindson, N	Competitions for smoking cessation	2019	Exclude - Irrelevant	-
51	FernÃ¡ndez-Gaxiola, AC; De-Regil, LM	Intermittent iron supplementation for reducing anaemia and its associated impairments in adolescent and adult menstruating women	2019	Exclude - Irrelevant	-
52	Field, MS; Mithra, P; PeÃ±a-Rosas, JP	Wheat flour fortification with iron and other micronutrients for reducing anaemia and improving iron status in populations	2021	Exclude - Irrelevant	-
53	Finucane, EM; Murphy, DJ; Biesty, LM; Gyte, GML; Cotter, AM; Ryan, EM; Boulvain, M; Devane, D	Membrane sweeping for induction of labour	2020	Exclude - Irrelevant	-
54	Floyd, S; Ayles, H; Schaap, A; Shanaube, K; MacLeod, D; Phiri, M; Griffith, S; Bock, P; Beyers, N; Fidler, S; et al.	Towards 90-90: findings after two years of the HPTN 071 (PopART) cluster-randomized trial of a universal testing-and-treatment intervention in Zambia	2018	Exclude - Irrelevant	-
55	Flynn, PM; Taha, TE; Cababasay, M; Fowler, MG; Mofenson, LM; Owor, M; Fiscus, S; Stranix-Chibanda, L; Coutsoudis, A; Gnanashanmugam, D; et al.	Prevention of HIV-1 Transmission Through Breastfeeding: efficacy and Safety of Maternal Antiretroviral Therapy Versus Infant Nevirapine Prophylaxis for Duration of Breastfeeding in HIV-1-Infected Women With High CD4 Cell Count (IMPAACT PROMISE): a Random	2018	Exclude - Irrelevant	-
56	Garcia-Casal, MN; Pasricha, S-R; Martinez, RX; Lopez-Perez, L; PeÃ±a-Rosas, JP	Serum or plasma ferritin concentration as an index of iron deficiency and overload	2021	Exclude - Irrelevant	-
57	Ghosn, L; Chaimani, A; Evrenoglou, T; Davidson, M; GraÃ±a, C; Schmucker, C; Bollig, C; Henschke, N; Sguassero, Y; Nejstgaard, CH; et al.	Interleukinâ€6 blocking agents for treating COVIDâ€19: a living systematic review	2021	Exclude - Irrelevant	-
58	Gichangi, A; Wambua, J; Mutwiwa, S; Njogu, R; Bazant, E; Wamicwe, J; Wafula, R; Vrana, CJ; Stevens, DR; Mudany, M; et al.	Impact of HIV Self-Test Distribution to Male Partners of ANC Clients: results of a Randomized Controlled Trial in Kenya	2018	Exclude - Irrelevant	-
59	Gill, MM; Ditekemena, J; Loando, A; Mbonze, N; Bakualufu, J; Machekano, R; Nyombe, C; Temmerman, M; Fwamba, F	Addressing Early Retention in Antenatal Care Among HIV-Positive Women Through a Simple Intervention in Kinshasa, DRC: the Elombe "Champion" Standard Operating Procedure	2018	Exclude - Irrelevant	-
60	Goga, A; Jackson, D; Lombard, C; Ramokolo, V; Ngandu, N; Sherman, G; Puren, A; Doherty, T; Bhardwaj, S; Noveve, N; et al.	Highest risk of mother to child transmission of HIV or death in the first 6 months postpartum: results from 18 month follow-up of an HIV-exposed national cohort, South Africa	2016	Exclude - Irrelevant	-
61	GonÃ§alves-Bradley, DC; J Maria, AR; Ricci-Cabello, I; Villanueva, G; FÃ¸nhus, MS; Glenton, C; Lewin, S; Henschke, N; Buckley, BS; Mehl, GL; et al.	Mobile technologies to support healthcare provider to healthcare provider communication and management of care	2020	Exclude - Irrelevant	-
62	Gonzales, MLM; Dans, LF; Sioâ€Aguilar, J	Antiamoebic drugs for treating amoebic colitis	2019	Exclude - Irrelevant	-
63	Goodrich, S; Siika, A; Mwangi, A; Nyambura, M; Naanyu, V; Yiannoutsos, C; Spira, T; Bateganya, M; Toroitich-Ruto, C; Otieno-Nyunya, B; et al.	Development, assessment and outcomes of a community-based model of anti-retroviral care in western Kenya through a cluster-randomized control trial	2021	Exclude - Irrelevant	-
64	Grace, AG; Mittal, A; Jain, S; Tripathy, JP; Satyanarayana, S; Tharyan, P; Kirubakaran, R	Shortened treatment regimens versus the standard regimen for drugâ€sensitive pulmonary tuberculosis	2019	Exclude - Irrelevant	-
65	Gray, GE	Antiretroviral strategies for preventing breast milk transmission of HIV	2008	Exclude - Irrelevant	-
66	Greene, MC; Kane, J; Johnson, RM; Tol, WA	Psychosocial and pharmacologic interventions to reduce harmful alcohol use in lowâ€ and middleâ€income countries	2019	Exclude - Irrelevant	-
67	Grilloâ€Ardila, CF; Torres, M; GaitÃ¡n, HG	Rapid point of care test for detecting urogenital Chlamydia trachomatis infection in nonpregnant women and men at reproductive age	2020	Exclude - Irrelevant	-
68	Gruber, JF; Hille, DA; Liu, GF; Kaplan, SS; Nelson, M; Goveia, MG; Mast, TC	Heterogeneity of rotavirus vaccine efficacy among infants in developing countries	2015	Exclude - Irrelevant	-
69	Gulick, R; Wilkin, T; Chen, Y; Landovitz, R; Amico, R; Young, A; Richardson, P; Marzinke, M; Hendrix, C; Eshleman, S; et al.	HPTN 069/ACTG A5305: phase II study of maraviroccontaining regimens for HIV PrEP in US women	2016	Exclude - Irrelevant	-
70	Hadiati, DR; Hakimi, M; Nurdiati, DS; Masuzawa, Y; da Silva Lopes, K; Ota, E	Skin preparation for preventing infection following caesarean section	2020	Exclude - Irrelevant	-
71	Hameed, M; O'Doherty, L; Gilchrist, G; Tirado-MuÃ±oz, J; Taft, A; Chondros, P; Feder, G; Tan, M; Hegarty, K	Psychological therapies for women who experience intimate partner violence	2020	Exclude - Irrelevant	-
72	Hansen, MP; Scott, AM; McCullough, A; Thorning, S; Aronson, JK; Beller, EM; Glasziou, PP; Hoffmann, TC; Clark, J; Del Mar, CB	Adverse events in people taking macrolide antibiotics versus placebo for any indication	2019	Exclude - Irrelevant	-
73	Harrington, EK	Evaluation of an mHealth SMS Dialogue Strategy to Meet Womens and Couples Postpartum Contraceptive Needs in Kenya (Mobile WACh XY): a Randomized Controlled Trial	2017	Exclude - Irrelevant	-
74	Hartmannâ€Boyce, J; Hong, B; Livingstoneâ€Banks, J; Wheat, H; Fanshawe, TR	Additional behavioural support as an adjunct to pharmacotherapy for smoking cessation	2019	Exclude - Irrelevant	-
75	Hayati Rezvan, P; Tomlinson, M; Christodoulou, J; Almirol, E; Stewart, J; Gordon, S; Belin, TR; Rotheram-Borus, MJ	Intimate Partner Violence and Food Insecurity Predict Early Behavior Problems Among South African Children over 5-years Post-Birth	2020	Exclude - Irrelevant	-
76	Hayati Rezvan, P; Tomlinson, M; Christodoulou, J; Almirol, E; Stewart, J; Gordon, S; Belin, TR; Rotheram-Borus, MJ	Intimate Partner Violence and Food Insecurity Predict Early Behavior Problems Among South African Children over 5-years Post-Birth	2020	Exclude - Irrelevant	-
77	Hofmeyr, GJ; Singata-Madliki, M; Lawrie, TA; Bergel, E; Temmerman, M	Effects of the copper intrauterine device versus injectable progestin contraception on pregnancy rates and method discontinuation among women attending termination of pregnancy services in South Africa: a pragmatic randomized controlled trial	2016	Exclude - Irrelevant	-
78	Hollands, GJ; Naughton, F; Farley, A; Lindson, N; Aveyard, P	Interventions to increase adherence to medications for tobacco dependence	2019	Exclude - Irrelevant	-
79	Hooper, L; Abdelhamid, AS; Jimoh, OF; Bunn, D; Skeaff, CMurray	Effects of total fat intake on body fatness in adults	2020	Exclude - Irrelevant	-
80	Hopkins, KL; Hlongwane, KE; Otwombe, K; Dietrich, J; Jaffer, M; Cheyip, M; Olivier, J; Van Rooyen, H; Wade, AN; Doherty, T; et al.	Does peer-navigated linkage to care work? A cross-sectional study of active linkage to care within an integrated non-communicable disease-HIV testing centre for adults in Soweto, South Africa	2020	Exclude - Irrelevant	-
81	Houghton, C; Dowling, M; Meskell, P; Hunter, A; Gardner, H; Conway, A; Treweek, S; Sutcliffe, K; Noyes, J; Devane, D; et al.	Factors that impact on recruitment to randomised trials in health care: a qualitative evidence synthesis	2020	Exclude - Irrelevant	-
82	Howlett, A; Ohlsson, A; Plakkal, N	Inositol in preterm infants at risk for or having respiratory distress syndrome	2019	Exclude - Irrelevant	-
83	Huey, SL; Acharya, N; Silver, A; Sheni, R; Yu, EA; PeÃ±a-Rosas, JP; Mehta, S	Effects of oral vitamin D supplementation on linear growth and other health outcomes among children under five years of age	2020	Exclude - Irrelevant	-
84	ISRCTN18421340	A trial investigating multiple potential interventions for increasing uptake of HIV testing and linkage into care for male partners of pregnant women attending antenatal clinic through HIV self-testing	2016	Exclude - Irrelevant	-
85	ISRCTN20671128	Expanded safety and acceptability study of 6% cellulose sulphate	2004	Exclude - Irrelevant	-
86	ISRCTN43712527	GirlsRead! Zambia DREAMS Innovation	2017	Exclude - Irrelevant	-
87	ISRCTN65670698	Antibiotic prophylaxis to prevent infections in human immunodeficiency virus (HIV)-infected post-natal women	2009	Exclude - Irrelevant	-
88	ISRCTN67747315	Developing an intervention to improve paediatric HIV care in central Mozambique	2019	Exclude - Irrelevant	-
89	Jackson, JB; Musoke, P; Fleming, T; Guay, LA; Bagenda, D; Allen, M; Nakabiito, C; Sherman, J; Bakaki, P; Owor, M; et al.	[Commentary on] Intrapartum and neonatal single-dose nevirapine compared with zidovudine for prevention of mother-to-child transmission of HIV-1 in Kampala, Uganda: 18-month follow up of the HIVNET 012 randomized trial	2004	Exclude - Irrelevant	-
90	Jespersen, S; HÃ¸nge, BL; Krarup, H; Medstrand, P; SÃ¸rensen, A; Medina, C; TÃ©, DDS; Correira, FG; Erikstrup, C; Ã˜stergaard, L; et al.	Protease Inhibitors or NNRTIs as First-Line HIV-1 Treatment in West Africa (PIONA): a Randomized Controlled Trial	2018	Exclude - Irrelevant	-
91	Kafulafula, G; Hoover, DR; Taha, TE; Thigpen, M; Li, Q; Fowler, MG; Kumwenda, NI; Nkanaunena, K; Mipando, L; Mofenson, LM	Frequency of gastroenteritis and gastroenteritis-associated mortality with early weaning in HIV-1-uninfected children born to HIV-infected women in malawi	2010	Exclude - Irrelevant	-
92	Kakaire, O; Byamugisha, JK; Tumwesigye, NM; Gemzell-Danielsson, K	Intrauterine Contraception Among Women Living With Human Immunodeficiency Virus: a Randomized Controlled Trial	2015	Exclude - Irrelevant	-
93	Kalra, N; Hooker, L; Reisenhofer, S; Di Tanna, GL; GarcÃ­a-Moreno, C	Training healthcare providers to respond to intimate partner violence against women	2021	Exclude - Irrelevant	-
94	Kamenju, P; Liu, E; Hertzmark, E; Spiegelman, D; Kisenge, RR; Kupka, R; Aboud, S; Manji, K; Duggan, C; Fawzi, WW	Complementary Feeding and Diarrhea and Respiratory Infection Among HIV-Exposed Tanzanian Infants	2017	Exclude - Irrelevant	-
95	Kamenju, P; Liu, E; Hertzmark, E; Spiegelman, D; Kisenge, RR; Kupka, R; Aboud, S; Manji, K; Duggan, C; Fawzi, WW	Complementary Feeding and Diarrhea and Respiratory Infection Among HIV-Exposed Tanzanian Infants	2017	Exclude - Irrelevant	-
96	Kampling, H; Baumeister, H; Bengel, J; Mittag, O	Prevention of depression in adults with longâ€term physical conditions	2021	Exclude - Irrelevant	-
97	Kapoor, V; Malviya, MN; Soll, R	Lipid emulsions for parenterally fed preterm infants	2019	Exclude - Irrelevant	-
98	Kashangura, R; Jullien, S; Garner, P; Johnson, S	MVA85A vaccine to enhance BCG for preventing tuberculosis	2019	Exclude - Irrelevant	-
99	Keats, EC; Haider, BA; Tam, E; Bhutta, ZA	Multipleâ€micronutrient supplementation for women during pregnancy	2019	Exclude - Irrelevant	-
100	Kimani, J; Warren, C; Abuya, T; Mutemwa, R; Mayhew, S; Askew, I	Family planning use and fertility desires among women living with HIV in Kenya	2015	Exclude - Irrelevant	-
101	Kiweewa, FM; Tierney, C; Butler, K; Peters, MG; Vhembo, T; Moodley, D; Govender, V; Mohtashemi, N; Ship, H; Musoke, P; et al.	Infant outcomes in women with HIV/hepatitis B initiating anti-retroviral therapy regimens in the promoting maternal and infant survival everywhere study (PROMISE)	2020	Exclude - Irrelevant	-
102	Koen, A; Madhi, S; Lyabis, O; Vidor, E; Cowper, B; Marais, T; Patel, D; Vigne, C	Immunogenicity and safety of a hexavalent pediatric vaccine in HIV-exposed infected and uninfected infants in Republic of South Africa	2020	Exclude - Irrelevant	-
103	Kong, DZ; Liang, N; Yang, GL; Zhang, Z; Liu, Y; Li, J; Liu, X; Liang, S; Nikolova, D; Jakobsen, JC; et al.	Xiao Chai Hu Tang, a herbal medicine, for chronic hepatitis B	2019	Exclude - Irrelevant	-
104	Kong, DZ; Liang, N; Yang, GL; Zhang, Z; Liu, Y; Yang, Y; Liu, YX; Wang, QG; Zhang, F; Zhang, HY; et al.	Acupuncture for chronic hepatitis B	2019	Exclude - Irrelevant	-
105	Konstantinus, IN; Balle, C; Jaumdally, SZ; Galmieldien, H; Pidwell, T; Masson, L; Tanko, RF; Happel, AU; Sinkala, M; Myer, L; et al.	Impact of Hormonal Contraceptives on Cervical T-helper 17 Phenotype and Function in Adolescents: results from a Randomized, Crossover Study Comparing Long-acting Injectable Norethisterone Oenanthate (NET-EN), Combined Oral Contraceptive Pills, and Combin	2020	Exclude - Irrelevant	-
106	Korte, JE; Kisa, R; Vrana-Diaz, CJ; Malek, AM; Buregyeya, E; Matovu, JKB; Kagaayi, J; Musoke, W; Chemusto, H; Mukama, SC; et al.	HIV Oral Self-Testing for Male Partners of Women Attending Antenatal Care in Central Uganda: uptake of Testing and Linkage to Care in a Randomized Trial	2020	Exclude - Irrelevant	-
107	Koulinska, IN; Villamor, E; Msamanga, G; Fawzi, W; Blackard, J; Renjifo, B; Essex, M	Risk of HIV-1 transmission by breastfeeding among mothers infected with recombinant and non-recombinant HIV-1 genotypes	2006	Exclude - Irrelevant	-
108	Kusemererwa, S; Abaasa, A; Onyango, M; Nel, AM; Isaacs, M; Asiki, G	Contraceptive Preference Among Women at Risk of HIV Acquisition in a Preparatory Screening Study for a Phase III Microbicide Trial in South Western Uganda	2018	Exclude - Irrelevant	-
109	Lassi, ZS; Kedzior, SGE; Bhutta, ZA	Communityâ€based maternal and newborn educational care packages for improving neonatal health and survival in lowâ€ and middleâ€income countries	2019	Exclude - Irrelevant	-
110	le Roux, IM; Rotheram-Borus, MJ; Stein, J; Tomlinson, M	The impact of paraprofessional home visitors on infants' growth and health at 18 months	2014	Exclude - Irrelevant	-
111	Li, D; Li, X; Cui, W; Shen, H; Zhu, H; Xia, Y	Liberal versus conservative fluid therapy in adults and children with sepsis or septic shock	2018	Exclude - Irrelevant	-
112	Liang, N; Kong, DZ; Ma, SS; Lu, CL; Yang, M; Feng, LD; Shen, C; Diao, RH; Cui, LJ; Lu, XY; et al.	Radix Sophorae flavescentis versus no intervention or placebo for chronic hepatitis B	2019	Exclude - Irrelevant	-
113	Little, KM; Khundi, M; Barnes, GL; Ngwira, LG; Nkhoma, A; Makombe, S; Corbett, EL; Chaisson, RE; Dowdy, DW	Predictors of isoniazid preventive therapy completion among adults newly diagnosed with HIV in rural Malawi	2018	Exclude - Irrelevant	-
114	Lusi, O; Larsen, A; Ronen, K; Richardson, BA; Jiang, W; Chohan, B; Matemo, D; Unger, JA; Drake, AL; Kinuthia, J; et al.	Trajectories of perinatal depression symptoms in Kenyan women living with HIV	2021	Exclude - Irrelevant	-
115	Mack, N; Crawford, TJ; Guise, JM; Chen, M; Grey, TW; Feldblum, PJ; Stockton, LL; Gallo, MF	Strategies to improve adherence and continuation of shorterâ€term hormonal methods of contraception	2019	Exclude - Irrelevant	-
116	Madhi, S	Prevention of perinatal sepsis (PoPS): evaluation of chlorhexidine wipes of birth canal and newborn (ongoing trial)	2007	Exclude - Irrelevant	-
117	Makanani, B; Balkus, J; Palanee-Phillips, T; Mbilizi, Y; Piper, J; Kintu, K; Tembo, T; Noguchi, L; Rees, H; Baeten, J	Pregnancy incidence and outcomes among women using the dapivirine vaginal ring	2017	Exclude - Irrelevant	-
118	Mali, V; Patki, S; Patil, U	Human milk componenet administration in preterm neonates: a randomised controlled trial	2019	Exclude - Irrelevant	-
119	Mark, J; Kinuthia, J; Osoti, AO; Gone, MA; Asila, V; Krakowiak, D; Sharma, M; Parikh, S; Ton, QT; Richardson, BA; et al.	Male Partner Linkage to Clinic-based Services for Sexually Transmitted infections and HIV	2019	Exclude - Irrelevant	-
120	Mark, J; Kinuthia, J; Roxby, A; Krakowiak, D; Osoti, A; Richardson, B; Ma, G; Asila, V; Parikh, S; Farquhar, C	Uptake of home-based point-of-care syphilis & HIV testing among male partners of pregnant women in Western Kenya	2017	Exclude - Irrelevant	-
121	Marlow, HM; Maman, S; Moodley, D; Curtis, S; McNaughton Reyes, L	HIV status and postpartum contraceptive use in an antenatal population in Durban, South Africa	2015	Exclude - Irrelevant	-
122	Marlow, HM; Maman, S; Moodley, D; Curtis, S; McNaughton Reyes, L	HIV status and postpartum contraceptive use in an antenatal population in Durban, South Africa	2015	Exclude - Irrelevant	-
123	Martinson, NA; Lebina, L; Webb, E; Ratsela, A; Golub, J; Bosch, Z; Motsomi, KP; MacPherson, P	A cluster randomized trial of contact tracing in households of index patients with TB	2021	Exclude - Irrelevant	-
124	Mateoâ€Urdiales, A; Johnson, S; Smith, R; Nachega, JB; Eshunâ€Wilson, I	Rapid initiation of antiretroviral therapy for people living with HIV	2019	Exclude - Irrelevant	-
125	McGoldrick, E; Stewart, F; Parker, R; Dalziel, SR	Antenatal corticosteroids for accelerating fetal lung maturation for women at risk of preterm birth	2020	Exclude - Irrelevant	-
126	Meddows-Taylor, S; Donninger, SL; Paximadis, M; Schramm, DB; Anthony, FS; Gray, GE; Kuhn, L; Tiemessen, CT	Reduced ability of newborns to produce CCL3 is associated with increased susceptibility to perinatal human immunodeficiency virus 1 transmission	2006	Exclude - Irrelevant	-
127	Medley, N; Taylor, M; van Wyk, SS; Oliver, S	Community views on active case finding for tuberculosis in lowâ€ and middleâ€income countries: a qualitative evidence synthesis	2021	Exclude - Irrelevant	-
128	Merriel, A; Ficquet, J; Barnard, K; Kunutsor, SK; Soar, J; Lenguerrand, E; Caldwell, DM; Burden, C; Winter, C; Draycott, T; et al.	The effects of interactive training of healthcare providers on the management of lifeâ€threatening emergencies in hospital	2019	Exclude - Irrelevant	-
129	Milligan, R; Daher, A; Villanueva, G; Bergman, H; Graves, PM	Primaquine alternative dosing schedules for preventing malaria relapse in people with Plasmodium vivax	2020	Exclude - Irrelevant	-
130	Minnis, AM; Browne, EN; Boeri, M; Agot, K; van der Straten, A; Ahmed, K; Weinrib, R; Mansfield, C	Young Women's Stated Preferences for Biomedical HIV Prevention: results of a Discrete Choice Experiment in Kenya and South Africa	2019	Exclude - Irrelevant	-
131	Minozzi, S; Amato, L; Jahanfar, S; Bellisario, C; Ferri, M; Davoli, M	Maintenance agonist treatments for opiateâ€dependent pregnant women	2020	Exclude - Irrelevant	-
132	Mishra, P; Colombe, S; Paul, N; Mlingi, J; Tosiri, I; Aristide, C; Gao, J; Kashangaki, P; Nagai, H; Kalluvya, SE; et al.	Insufficiency of annual praziquantel treatment to control Schistosoma mansoni infections in adult women: a longitudinal cohort study in rural Tanzania	2019	Exclude - Irrelevant	-
133	Mitra, S; Scrivens, A; von Kursell, AM; Disher, T	Early treatment versus expectant management of hemodynamically significant patent ductus arteriosus for preterm infants	2020	Exclude - Irrelevant	-
134	Mobbs, NA; Ditai, J; Abeso, J; Faragher, EB; Carrol, ED; Gladstone, M; Medina-Lara, A; Olupot-Olupot, P; Weeks, AD	In search of a primary outcome for community-based newborn infection trials in Eastern Uganda: a nested cohort study within the BabyGel pilot trial	2019	Exclude - Irrelevant	-
135	Mochdece, CC; Fontes, LES; Martins, C; Moliterno, F; Riera, R	Pneumococcal conjugate vaccines for preventing invasive pneumococcal disease and pneumonia in children aged up to five years	2020	Exclude - Irrelevant	-
136	Mogalian, E; Luetkemeyer, A; Naik, S; Natha, M; Stamm, L; Osinusi, A; Shen, G; Sajwani, K; Mcnally, J; Mathias, A	Drug-drug interactions studies between HCV antivirals sofosbuvir and velpatasvir and HIV antiretrovirals	2016	Exclude - Irrelevant	-
137	Mohapi, L; Osiyemi, O; Supparatpinyo, K; Ratanasuwan, W; Molina, J; Dagan, R; Tamms, G; Sterling, T; Zhang, Y; Hartzel, J; et al.	Safety and immunogenicity of V114, a 15-valent pneumococcal conjugate vaccine, in adults infected with HIV: a phase III trial	2020	Exclude - Irrelevant	-
138	Mohlala, B	Partners involvement in HIV testing	2009	Exclude - Irrelevant	-
139	Moloi, H; Daniels, K; Cooper, S; Odendaal, WA; Naledi, T; Goliath, C; Leon, N	Healthcare workers' perceptions and experience of primary healthcare integration: a qualitative evidence synthesis	2020	Exclude - Irrelevant	-
140	Monk, EJM; Abba, K; Ranganathan, LN	Anthelmintics for people with neurocysticercosis	2021	Exclude - Irrelevant	-
141	Moodley, J; Naidoo, S; Kelly, C; Reddy, T; Ramjee, G	The impact of male partner circumcision on womenâ€™s health outcomes	2020	Exclude - Irrelevant	-
142	Moodley, J; Naidoo, S; Wand, H; Ramjee, G	Contraception use and impact on pregnancy prevention in women participating in an HIV prevention trial in South Africa	2016	Exclude - Irrelevant	-
143	Mugo, NR; Heffron, R; Rees, HV; Scoville, C; Morrison, C; Kourtis, A; Bukusi, EA; Beksinka, M; Philip, NM; Beesham, I; et al.	HSV-2 acquisition in a randomized trial of contraceptive methods among African women	2021	Exclude - Irrelevant	-
144	Murray, M; Hine, P	Treating progressive disseminated histoplasmosis in people living with HIV	2020	Exclude - Irrelevant	-
145	Mutsaerts, EAML; Nunes, MC; van Rijswijk, MN; Klipstein-Grobusch, K; Otwombe, K; Cotton, MF; Violari, A; Madhi, SA	Measles Immunity at 4.5 Years of Age Following Vaccination at 9 and 15-18 Months of Age Among Human Immunodeficiency Virus (HIV)-infected, HIV-exposed-uninfected, and HIV-unexposed Children	2019	Exclude - Irrelevant	-
146	Myer, L; Phillips, T; Zerbe, A; Brittain, K; Le Roux, SM; Remien, R; Mellins, CA; McIntyre, JA; Abrams, EJ	Integration of postnatal services improves mch and art outcomes: a randomised trial	2017	Exclude - Irrelevant	-
147	Myer, L; Phillips, TK; Zerbe, A; Brittain, K; Lesosky, M; Hsiao, NY; Remien, RH; Mellins, CA; McIntyre, JA; Abrams, EJ	Integration of postpartum healthcare services for HIV-infected women and their infants in South Africa: a randomised controlled trial	2018	Exclude - Irrelevant	-
148	Nchinyani, M; Adam, Y; Cutland, C; Madhi, S	The effect of maternal weight on obstetric outcome	2017	Exclude - Irrelevant	-
149	NCT00021671,	Antibiotics to Reduce Chorioamnionitis-Related Perinatal HIV Transmission	2001	Exclude - Irrelevant	-
150	NCT00067522,	Preventing Unplanned Pregnancies in HIV Infected Zambian Couples	2003	Exclude - Irrelevant	-
151	NCT00080119,	Daily Isoniazid to Prevent Tuberculosis in Infants Born to Mothers With HIV	2004	Exclude - Irrelevant	-
152	NCT00102960,	Anti-HIV Drugs for Treating Infants Who Acquired HIV Infection at Birth	2005	Exclude - Irrelevant	-
153	NCT00123968,	Safety of and Immune Response to an HIV-1 Vaccine (VRC-HIVDNA016-00-VP) and a Vaccine Booster (VRC-HIVADV014-00-VP) in HIV Uninfected East African Adults	2005	Exclude - Irrelevant	-
154	NCT00126906,	Prevention of Malaria During Pregnancy Using Intermittent Preventive Treatment With Sulfadoxine-Pyrimethamine: malawi	2005	Exclude - Irrelevant	-
155	NCT00130910,	Treatment of Helminth co-Infection: short-Term Effects on HIV-1 Progression Markers and Immune Activation	2005	Exclude - Irrelevant	-
156	NCT00136370,	Prevention of Perinatal Sepsis (PoPS): evaluation of Chlorhexidine Wipes of Birth Canal and Newborn	2005	Exclude - Irrelevant	-
157	NCT00146731,	A Trial of Antimalarial Drugs Used in Pregnancy in Tanzania	2005	Exclude - Irrelevant	-
158	NCT00197561,	Partnership on Nutrition and HIV/AIDS Research in Tanzania: exploratory Research Study on Selenium and HIV Infection	2005	Exclude - Irrelevant	-
159	NCT00197587,	Prevention of Milk-Borne Transmission of HIV-1C in Botswana	2005	Exclude - Irrelevant	-
160	NCT00198718,	Single-dose Postpartum Vitamin A Supplementation of Mothers and Neonates	2005	Exclude - Irrelevant	-
161	NCT00233727,	Screen and Treat for Cervical Cancer Prevention	2005	Exclude - Irrelevant	-
162	NCT00270530,	Intermittent Preventive Treatment of Malaria in HIV-Seropositive Pregnant Women in Zambia	2005	Exclude - Irrelevant	-
163	NCT00310726,	Zambia Exclusive Breastfeeding Study	2006	Exclude - Irrelevant	-
164	NCT00331032,	VivaGelâ„¢ in Healthy Young Women	2006	Exclude - Irrelevant	-
165	NCT00397150,	PROMISE EBF: safety and Efficacy of Exclusive Breastfeeding Promotion in the Era of HIV in Sub-Saharan Africa	2006	Exclude - Irrelevant	-
166	NCT00413725,	Safety and Efficacy of a Three-Dose Regimen of an Adenoviral HIV Vaccine (MRKAd5 HIV-1 Gag/Pol/Nef) in HIV Uninfected South African Adults	2006	Exclude - Irrelevant	-
167	NCT00421668,	A Trial of Zinc and Micronutrients in Tanzanian Children	2007	Exclude - Irrelevant	-
168	NCT00441298,	Safety and Effectiveness Study of a Candidate Vaginal Microbicide for Prevention of HIV	2007	Exclude - Irrelevant	-
169	NCT00507221,	Empiric Therapy of Helminth Co-infection to Reduce HIV-1 Disease Progression	2007	Exclude - Irrelevant	-
170	NCT00530777,	HSV-2 Suppression to Reduce Maternal HIV-1 RNA Levels During Pregnancy and Breastfeeding	2007	Exclude - Irrelevant	-
171	NCT00639938,	Nevirapine Study for the Prevention of Maternal-Infant HIV Transmission in Uganda	2008	Exclude - Irrelevant	-
172	NCT00640263,	Comparison of Efficacy and Safety of Infant Peri-exposure Prophylaxis With Lopinavir/Ritonavir Versus Lamivudine to Prevent HIV-1 Transmission by Breastfeeding	2008	Exclude - Irrelevant	-
173	NCT00642408,	Prevention of Intrauterine Growth Retardation in Hounde District, Burkina Faso	2008	Exclude - Irrelevant	-
174	NCT00711906,	Daily Co-trimoxazole Prophylaxis to Prevent Malaria in Pregnancy	2008	Exclude - Irrelevant	-
175	NCT00909974,	Effect of Prenatal Nutritional Supplementation on Birth Outcome in Hounde District, Burkina Faso	2009	Exclude - Irrelevant	-
176	NCT00914225,	Effect of Bednets and a Water Purification Device on HIV Disease Progression Among ART naÃ¯ve Patients in Kenya	2009	Exclude - Irrelevant	-
177	NCT00972699,	Mentor Mothers: a Sustainable Family Intervention in South African Townships	2009	Exclude - Irrelevant	-
178	NCT00993031,	Protease Inhibitors to Reduce Malaria Morbidity in HIV-Infected Pregnant Women	2009	Exclude - Irrelevant	-
179	NCT01116908,	Safe Drinking Water For Households With Infants Born to HIV-Positive Mothers Pilot Study	2010	Exclude - Irrelevant	-
180	NCT01299948,	Progression of HIV-Disease Under Low Dose Corticosteroids	2011	Exclude - Irrelevant	-
181	NCT01306669,	Influenza Vaccine Trial in HIV Uninfected Pregnant Women	2011	Exclude - Irrelevant	-
182	NCT01450189,	A Key Link for Transmission Prevention	2011	Exclude - Irrelevant	-
183	NCT01461863,	DarDar Nutrition Study in HIV Breastfeeding Women	2011	Exclude - Irrelevant	-
184	NCT01497405,	WHC+ (Women's Health CoOp PLUS)	2011	Exclude - Irrelevant	-
185	NCT01669941,	Efficacy of Intermittent Screening and Treatment or Intermittent Preventive Treatment (IPT) With Dihydroartemisinin-Piperaquine, Versus IPT With Sulfadoxine-Pyrimethamine for the Control of Malaria in Pregnancy in Kenya	2012	Exclude - Irrelevant	-
186	NCT01683461,	Efficacy of HIV Post-Test Support for ANC in South Africa	2012	Exclude - Irrelevant	-
187	NCT01746199,	Efficacy of Antifolates Against Malaria in HIV-infected Pregnant Women and the Emergence of Induced Resistance in Plasmodium Falciparum	2012	Exclude - Irrelevant	-
188	NCT01796613,	Safety and Acceptability of Vaginal Rings That Protect Women From Unintended Pregnancy	2013	Exclude - Irrelevant	-
189	NCT01824940,	SHINE Sanitation, Hygiene, Infant Nutrition Efficacy Project	2013	Exclude - Irrelevant	-
190	NCT01882998,	Primary HIV Prevention in Pregnant and Lactating Ugandan Women	2013	Exclude - Irrelevant	-
191	NCT01953133,	Couples in Context: an RCT of a Couples-based HIV Prevention Intervention	2013	Exclude - Irrelevant	-
192	NCT02042118,	Randomized Clinical Trial Assessing Laryngeal Mask Airway Versus Face-mask Ventilation in Neonatal Resuscitation	2013	Exclude - Irrelevant	-
193	NCT02050763,	Assessing the Impact of an Intervention to Prevent Intimate Partner Violence and HIV in Uganda	2014	Exclude - Irrelevant	-
194	NCT02085356,	Implementing a Comprehensive Prevention of Mother-to-Child Transmission of HIV Program for South African Couples	2014	Exclude - Irrelevant	-
195	NCT02103660,	Clinical Trial on the Effects of Progestin-based Contraception in the Genital Tract of HIV-infected and Uninfected Women	2014	Exclude - Irrelevant	-
196	NCT02245022,	Safety and Pharmacokinetics of Dolutegravir in Pregnant HIV Mothers and Their Neonates: a Pilot Study	2014	Exclude - Irrelevant	-
197	NCT02282293,	Reducing the Burden of Malaria in HIV-Infected Pregnant Women and Their HIV-Exposed Children (PROMOTE-BC2)	2014	Exclude - Irrelevant	-
198	NCT02403583,	Jamii Bora: a Home-Based Couples Intervention	2015	Exclude - Irrelevant	-
199	NCT02447159,	Evaluation of Conditional Cash Transfers to Increase Retention in PMTCT Services in Akwa Ibom State, Nigeria	2015	Exclude - Irrelevant	-
200	NCT02501252,	Effectiveness and Acceptability of Availing Skilled Birth Attendance (SBA) Services Through Community Reproductive Health Nurses (CORN) to a Household Level at Rural Communities of Ethiopia; A Cluster Community Trial in Gedeo Zone, SNNPR	2015	Exclude - Irrelevant	-
201	NCT02762617,	Safety and Pharmacokinetics (PK) of a Polyurethane Tenofovir Disoproxil Fumarate (TDF) Vaginal Ring (TDF IVR-002)	2016	Exclude - Irrelevant	-
202	NCT02964169,	Family Planning and HIV in Postpartum Women in Mbarara	2016	Exclude - Irrelevant	-
203	NCT02974998,	Expanding HIV Testing and Prevention to Reach Vulnerable Young Women	2016	Exclude - Irrelevant	-
204	NCT03021070,	Afya Credit Incentives for Improved Maternal and Child Health Outcomes in Kenya	2017	Exclude - Irrelevant	-
205	NCT03051789,	Cups or Cash for Girls Trial to Reduce Sexual and Reproductive Harm and School Dropout	2017	Exclude - Irrelevant	-
206	NCT03065842,	A Pre and Post Test Intervention Design to Prevent Abortion and Contraceptive-use Stigma Among School Youths in Kenya	2017	Exclude - Irrelevant	-
207	NCT03070600,	PrEP Implementation for Mothers in Antenatal Care	2017	Exclude - Irrelevant	-
208	NCT03547739,	Testing Strategies for Couple Engagement in PMTCT and Family Health in Kenya	2018	Exclude - Irrelevant	-
209	NCT03671109,	Improving Maternal heAlth by Reducing Malaria in African HIV Women	2018	Exclude - Irrelevant	-
210	NCT03705611,	Secondary Distribution of HIV Self-tests Through Antenatal Care Clinic Attendees and Index Clients	2018	Exclude - Irrelevant	-
211	NCT03741634,	Assessing the Preliminary Effects of a Multisectoral Agricultural Intervention on Adolescent Girls' Health	2018	Exclude - Irrelevant	-
212	NCT03762382,	Tenofovir/Levonorgestrel Intravaginal Ring and Tenofovir Intravaginal Ring	2018	Exclude - Irrelevant	-
213	NCT03809364,	Pilot Test of a Couple-Based Medication Adherence Intervention for HIV-Positive Women and Their Male Partners in South Africa	2019	Exclude - Irrelevant	-
214	NCT03836625,	CareConekta: a Smartphone App to Improve Engagement in HIV Care	2019	Exclude - Irrelevant	-
215	NCT03870438,	Prevention of Mother-to-child Transmission of HIV-1 Using a Rescue Intervention	2019	Exclude - Irrelevant	-
216	NCT03886064,	Cardiovascular Disease Prevention in Europe and Sub-Saharan Africa	2019	Exclude - Irrelevant	-
217	NCT03995953,	Integrated Care Delivery of HIV Prevention and Treatment in AGYW in Zambia	2019	Exclude - Irrelevant	-
218	NCT04036851,	Peer Support to Mitigate the Impact of Stigma in Young HIV+ Pregnant & Postpartum Women	2019	Exclude - Irrelevant	-
219	NCT04071470,	Storytelling to Increase Family Support for Pre Exposure Prophylaxis Use	2019	Exclude - Irrelevant	-
220	NCT04092114,	CHARISMA Expansion Study	2019	Exclude - Irrelevant	-
221	NCT04122144,	Optimizing HIV Virologic Outcomes for Pregnant Women in Uganda	2019	Exclude - Irrelevant	-
222	NCT04143009,	Adaptation of the Friendship Bench Intervention for HIV-infected Perinatal Women in Lilongwe	2019	Exclude - Irrelevant	-
223	NCT04158713,	Improving PRegnancy Outcomes With PReVEntive Therapy in Africa-2 (IMPROVE-2)	2019	Exclude - Irrelevant	-
224	NCT04205721,	Impact Evaluation of a School-Based Sexuality and HIV Prevention Education Activity in South Africa	2019	Exclude - Irrelevant	-
225	NCT04229290,	Second-line Switch to Dolutegravir Study	2020	Exclude - Irrelevant	-
226	NCT04250428,	Strategies to Increase Antenatal Iron and Folic Acid Supplementation and Malaria Prophylaxis	2020	Exclude - Irrelevant	-
227	NCT04436289,	Home Link: post Hospital Care to Reduce HIV Mortality in South Africa	2020	Exclude - Irrelevant	-
228	NCT04446611,	Clinical Study of STI Screening to Prevent Adverse Birth and New-born Outcomes	2020	Exclude - Irrelevant	-
229	NCT04466488,	Prevent TB: choice Architecture for TPT Delivery	2020	Exclude - Irrelevant	-
230	NCT04598958,	A Multidisciplinary "Integrated Management Team to Improve Maternal-Child Outcomes (IMPROVE)" Intervention to Improve Maternal and Child Outcomes in Lesotho	2020	Exclude - Irrelevant	-
231	NCT04708496,	Optimizing Malaria Treatment for HIV-Malaria Co-infected Individuals	2021	Exclude - Irrelevant	-
232	NCT04778514,	A Crossover Acceptability Study Assessing a DPP Capsule for HIV and Pregnancy Prevention	2021	Exclude - Irrelevant	-
233	NCT04778527,	A Crossover Adherence and Acceptability Study Assessing a DPP Capsule for HIV and Pregnancy Prevention	2021	Exclude - Irrelevant	-
234	NCT04810650,	A Multisectoral Strategy to Address Persistent Drivers of the HIV Epidemic in East Africa	2021	Exclude - Irrelevant	-
235	NCT04897737,	Postpartum Pre-exposure Prophylaxis (PrEP) Study to Evaluate an Adherence Promotion Package for Postpartum Women on PrEP	2021	Exclude - Irrelevant	-
236	NCT04899765,	Measles and BCG Vaccines for Mother and Child	2021	Exclude - Irrelevant	-
237	NCT04937881,	PK of TAF and TDF for PrEP in Pregnant and Postpartum Women	2021	Exclude - Irrelevant	-
238	Ngandu, NK; Mbira, T; Nsibande, D; Ramraj, T; Sherman, G; Goga, A	Quality and turnaround times of PMTCT viral load monitoring under Option B+ in six South African districts with high antenatal HIV burden	2021	Exclude - Irrelevant	-
239	Ngure, K; Heller, K; Osang'Ir, I; Irungu, E; Thomas, K; Wang, L; Krows, M; Mugo, N; Marrazzo, J	Acceptance of contraceptive vaginal ring among women with bacterial vaginosis and their male partners in Kenya	2019	Exclude - Irrelevant	-
240	Ngure, K; Hong, T; Irungu, E; Thomas, K; Krows, M; Mugo, N; Marrazzo, J	Uptake and acceptability of contraceptive vaginal ring among women with bacterial vaginosis in Kenya	2017	Exclude - Irrelevant	-
241	Ochodo, EA; Guleid, F; Deeks, JJ; Mallett, S	Pointâ€ofâ€care tests detecting HIV nucleic acids for diagnosis of HIVâ€1 or HIVâ€2 infection in infants and children aged 18 months or less	2021	Exclude - Irrelevant	-
242	Odayar, J; Lesosky, M; Malaba, TR; Kabanda, S; Allerton, J; Hu, N-C; Mukonda, EE; Fourie, S; Jacobs, S; Huang, D; et al.	Differentiated care for postpartum ART in South African women living with HIV: an RCT	2020	Exclude - Irrelevant	-
243	Odendaal, WA; Anstey Watkins, J; Leon, N; Goudge, J; Griffiths, F; Tomlinson, M; Daniels, K	Health workersâ€™ perceptions and experiences of using mHealth technologies to deliver primary healthcare services: a qualitative evidence synthesis	2020	Exclude - Irrelevant	-
244	O'Hara, L; Smith, ER; Barlow, J; Livingstone, N; Herath, NINS; Wei, Y; Spreckelsen, TF; Macdonald, G	Video feedback for parental sensitivity and attachment security in children under five years	2019	Exclude - Irrelevant	-
245	Ohlsson, A; Aher, SM	Early erythropoiesisâ€stimulating agents in preterm or low birth weight infants	2020	Exclude - Irrelevant	-
246	Ohlsson, A; Shah, SS	Ibuprofen for the prevention of patent ductus arteriosus in preterm and/or low birth weight infants	2020	Exclude - Irrelevant	-
247	Oliphant, NP; Manda, S; Daniels, K; Odendaal, WA; Besada, D; Kinney, M; White Johansson, E; Doherty, T	Integrated community case management of childhood illness in lowâ€ and middleâ€income countries	2021	Exclude - Irrelevant	-
248	Onoya, D; Jinga, N; Nattey, C; Mongwenyana, C; Mngadi, S; Sherman, GG	Motivational interviewing retention counseling and child HIV testing in South Africa	2020	Exclude - Irrelevant	-
249	Ota, E; da Silva Lopes, K; Middleton, P; Flenady, V; Wariki, WMV; Rahman, MO; Tobe-Gai, R; Mori, R	Antenatal interventions for preventing stillbirth, fetal loss and perinatal death: an overview of Cochrane systematic reviews	2020	Exclude - Irrelevant	-
250	PÃ¡ezâ€Canro, C; Alzate, JP; GonzÃ¡lez, LM; Rubioâ€Romero, JA; Lethaby, A; GaitÃ¡n, HG	Antibiotics for treating urogenital Chlamydia trachomatis infection in men and nonâ€pregnant women	2019	Exclude - Irrelevant	-
251	PACTR2010050002122368,	TaMoVac-01	2010	Exclude - Irrelevant	-
252	PACTR201205000384379,	FATI-01	2012	Exclude - Irrelevant	-
253	PACTR201612001901313,	Malaria Prevention in pregnancy in Tanzania	2016	Exclude - Irrelevant	-
254	PACTR201705002290492,	HVTN 705/VAC89220HPX2008	2017	Exclude - Irrelevant	-
255	PACTR201901837047199,	Revealing a safe sex option to reduce HIV risk: a cluster-randomized trial in Botswana	2018	Exclude - Irrelevant	-
256	PACTR202005916875055,	Improving PRegnancy Outcomes With PReVEntive Therapy in Africa-2 (IMPROVE-2)	2020	Exclude - Irrelevant	-
257	PACTR202006754762723,	EMPOWER: an evaluation of a combination HIV prevention intervention that includes oral PrEP for adolescent girls and young women in South Africa and Tanzania	2020	Exclude - Irrelevant	-
258	PACTR202011810125237,	Kisumu Combined Ring Study	2020	Exclude - Irrelevant	-
259	PACTR202102689928613,	SENeGal SYNbiotic (SENGSYN) Study	2020	Exclude - Irrelevant	-
260	Padhani, ZA; Moazzam, Z; Ashraf, A; Bilal, H; Salam, RA; Das, JK; Bhutta, ZA	Vitamin C supplementation for prevention and treatment of pneumonia	2020	Exclude - Irrelevant	-
261	Palacios, C; Kostiuk, LK; PeÃ±aâ€Rosas, JP	Vitamin D supplementation for women during pregnancy	2019	Exclude - Irrelevant	-
262	Palmer, MJ; Henschke, N; Bergman, H; Villanueva, G; Maayan, N; Tamrat, T; Mehl, GL; Glenton, C; Lewin, S; FÃ¸nhus, MS; et al.	Targeted client communication via mobile devices for improving maternal, neonatal, and child health	2020	Exclude - Irrelevant	-
263	Palmer, MJ; Henschke, N; Villanueva, G; Maayan, N; Bergman, H; Glenton, C; Lewin, S; FÃ¸nhus, MS; Tamrat, T; Mehl, GL; et al.	Targeted client communication via mobile devices for improving sexual and reproductive health	2020	Exclude - Irrelevant	-
264	Papathakis, P; Schaffner, A; Garcia, P; Eckert, R; Fry, J; Malek, S; Trehan, I; Thakwalakwa, C; Maleta, K; Manary, M	Provision of supplementary food to pregnant malawian women with moderate acute malnutrition improves gestational weight gain and reduces low birth weight	2017	Exclude - Irrelevant	-
265	Peters, RPH; Klausner, JD; de Vos, L; Feucht, UD; Medina-Marino, A	Aetiological testing compared with syndromic management for sexually transmitted infections in HIV-infected pregnant women in South Africa: a non-randomised prospective cohort study	2020	Exclude - Irrelevant	-
266	Pettifor, A; Lippman, SA; Kimaru, L; Haber, N; Mayakayaka, Z; Selin, A; Twine, R; Gilmore, H; Westreich, D; Mdaka, B; et al.	HIV self-testing among young women in rural South Africa: a randomized controlled trial comparing clinic-based HIV testing to the choice of either clinic testing or HIV self-testing with secondary distribution to peers and partners	2020	Exclude - Irrelevant	-
267	Phillips, TK; Mogoba, P; Brittain, K; Gomba, Y; Zerbe, A; Myer, L; Abrams, EJ	Long-term outcomes of HIV-infected women receiving antiretroviral therapy after transferring out of an integrated maternal and child health service in South Africa	2019	Exclude - Irrelevant	-
268	Potter, D; Goldenberg, RL; Read, JS; Wang, J; Hoffman, IF; Saathoff, E; Kafulafula, G; Aboud, S; Martinson, FEA; Dahab, M; et al.	Correlates of syphilis seroreactivity among pregnant women: the HIVNET 024 trial in Malawi, Tanzania, and Zambia	2006	Exclude - Irrelevant	-
269	Pryce, J; Hine, P	Pyronaridineâ€artesunate for treating uncomplicated Plasmodium falciparum malaria	2019	Exclude - Irrelevant	-
270	Purgato, M; Abdulmalik, JO; Prina, E; Ceccarelli, C; Tol, WA; van Ginneken, N; Uphoff, E; Papola, D; Amaddeo, F; Churchill, R; et al.	Primaryâ€level and community worker interventions for the prevention of mental disorders and the promotion of wellâ€being in lowâ€ and middleâ€income countries	2021	Exclude - Irrelevant	-
271	Rabe, H; Gyte, GML; DÃ­azâ€Rossello, JL; Duley, L	Effect of timing of umbilical cord clamping and other strategies to influence placental transfusion at preterm birth on maternal and infant outcomes	2019	Exclude - Irrelevant	-
272	Roh, ME; Shiboski, S; Natureeba, P; Kakuru, A; Muhindo, M; Ochieng, T; Plenty, A; Koss, CA; Clark, TD; Awori, P; et al.	Protective Effect of Indoor Residual Spraying of Insecticide on Preterm Birth Among Pregnant Women With HIV Infection in Uganda: a Secondary Data Analysis	2017	Exclude - Irrelevant	-
273	Rollins, NC	Infant feeding and HIV	2007	Exclude - Irrelevant	-
274	Salam, RA; Das, JK; Bhutta, ZA	Effect of mass deworming with antihelminthics for soilâ€transmitted helminths during pregnancy	2021	Exclude - Irrelevant	-
275	Saleem, HT; Narasimhan, M; Ganatra, B; Kennedy, CE	Medical and surgical abortion for women living with HIV	2018	Exclude - Irrelevant	-
276	Saleska, JL; Turner, AN; Gallo, M; Yotebieng, M; Shoben, A	Temporal discounting and engagement in care among HIV-infected pregnant and breastfeeding women	2019	Exclude - Irrelevant	-
277	Savaris, RF; Fuhrich, DG; Maissiat, J; Duarte, RV; Ross, J	Antibiotic therapy for pelvic inflammatory disease	2020	Exclude - Irrelevant	-
278	Schoonees, A; Lombard, MJ; Musekiwa, A; Nel, E; Volmink, J	Readyâ€toâ€use therapeutic food (RUTF) for homeâ€based nutritional rehabilitation of severe acute malnutrition in children from six months to five years of age	2019	Exclude - Irrelevant	-
279	Sedgh, G; Spiegelman, D; Larsen, U; Msamanga, G; Fawzi, WW	Breastfeeding and maternal HIV-1 disease progression and mortality	2004	Exclude - Irrelevant	-
280	Shah, A; Brunskill, SJ; Desborough, MJR; Doree, C; Trivella, M; Stanworth, SJ	Transfusion of red blood cells stored for shorter versus longer duration for all conditions	2018	Exclude - Irrelevant	-
281	Shapiro, AE; Ross, JM; Yao, M; Schiller, I; Kohli, M; Dendukuri, N; Steingart, KR; Horne, DJ	Xpert MTB/RIF and Xpert Ultra assays for screening for pulmonary tuberculosis and rifampicin resistance in adults, irrespective of signs or symptoms	2021	Exclude - Irrelevant	-
282	Singh, KK; Hughes, MD; Chen, J; Phiri, K; Rousseau, C; Kuhn, L; Coutsoudis, A; Jackson, JB; Guay, LA; Musoke, P; et al.	Associations of chemokine receptor polymorphisms with HIV-1 mother-to-child transmission in sub-Saharan Africa: possible modulation of genetic effects by antiretrovirals	2008	Exclude - Irrelevant	-
283	Sivay, MV; Zhang, Y; Hudelson, SE; Li, M; Piwowar-Manning, E; Marzinke, MA; Bokoch, K; Grant, R; Eshleman, SH	Characterization of HIV seroconverters in a TDF/FTC PrEP study: HPTN 067	2017	Exclude - Irrelevant	-
284	Sliwa, K; Azibani, F; Baard, J; Osman, A; ZÃ¼hlke, L; Lachmann, A; Libhaber, E; Chin, A; Ntsekhe, M; Soma-Pillay, P; et al.	Reducing late maternal death due to cardiovascular disease - A pragmatic pilot study	2018	Exclude - Irrelevant	-
285	Smaill, FM; Vazquez, JC	Antibiotics for asymptomatic bacteriuria in pregnancy	2019	Exclude - Irrelevant	-
286	Soaresâ€Weiser, K; Bergman, H; Henschke, N; Pitan, F; Cunliffe, N	Vaccines for preventing rotavirus diarrhoea: vaccines in use	2019	Exclude - Irrelevant	-
287	Speizer, IS; Mandal, M; Xiong, K; Hattori, A; Makina-Zimalirana, N; Kumalo, F; Taylor, S; Ndlovu, MS; Madibane, M; Beke, A	Methodology and Baseline Results From the Evaluation of a Sexuality Education Activity in Mpumalanga and KwaZulu-Natal, South Africa	2018	Exclude - Irrelevant	-
288	Ssewamala, FM; Bermudez, LG; Neilands, TB; Mellins, CA; McKay, MM; Garfinkel, I; Sensoy Bahar, O; Nakigozi, G; Mukasa, M; Stark, L; et al.	Suubi4Her: a study protocol to examine the impact and cost associated with a combination intervention to prevent HIV risk behavior and improve mental health functioning among adolescent girls in Uganda	2018	Exclude - Irrelevant	-
289	Suchdev, PS; Jefferds, MED; Ota, E; da Silva Lopes, K; Deâ€Regil, LM	Home fortification of foods with multiple micronutrient powders for health and nutrition in children under two years of age	2020	Exclude - Irrelevant	-
290	Taylor, GMJ; Lindson, N; Farley, A; Leinberger-Jabari, A; Sawyer, K; te Water NaudÃ©, R; Theodoulou, A; King, N; Burke, C; Aveyard, P	Smoking cessation for improving mental health	2021	Exclude - Irrelevant	-
291	Taylorâ€Robinson, DC; Maayan, N; Donegan, S; Chaplin, M; Garner, P	Public health deworming programmes for soilâ€transmitted helminths in children living in endemic areas	2019	Exclude - Irrelevant	-
292	Thabrew, H; Stasiak, K; Hetrick, SE; Donkin, L; Huss, JH; Highlander, A; Wong, S; Merry, SN	Psychological therapies for anxiety and depression in children and adolescents with longâ€term physical conditions	2018	Exclude - Irrelevant	-
293	Theron, GB; Chakhtoura, N; Montepiedra, G; Aaron, L; Jean-Philippe, P; Weinberg, A; McCarthy, K; Nematadzira, T; Masheto, G; Chipato, T; et al.	Adjusted analysis of effect of IPT on adverse pregnancy outcomes in women with HIV	2020	Exclude - Irrelevant	-
294	Ugwu, EO; Eleje, GU; Ugwu, AO; Nwagha, UI; Ikechebelu, JI; Umeh, UA; Okafor, HU	Antivirals for prevention of hepatitis B virus motherâ€toâ€child transmission in human immunodeficiency virus positive pregnant women coâ€infected with hepatitis B virus	2020	Exclude - Irrelevant	-
295	Van de Perre, P	HIV and AIDS in Africa: impact on mother and child health	1999	Exclude - Irrelevant	-
296	van den Broek, N; Ameh, C; Madaj, B; Makin, J; White, S; Hemming, K; Moodley, J; Pattinson, R	Effects of emergency obstetric care training on maternal and perinatal outcomes: a stepped wedge cluster randomised trial in South Africa	2019	Exclude - Irrelevant	-
297	van der Straten, A; Agot, K; Ahmed, K; Weinrib, R; Browne, EN; Manenzhe, K; Owino, F; Schwartz, J; Minnis, A	The Tablets, Ring, Injections as Options (TRIO) study: what young African women chose and used for future HIV and pregnancy prevention	2018	Exclude - Irrelevant	-
298	Van Geertruyden, J-P; Van Eijk, E; Yosaatmadja, F; Kasongo, W; Mulenga, M; D'Alessandro, U; Rogerson, S	The relationship of Plasmodium falciparum humeral immunity with HIV-1 immunosuppression and treatment efficacy in Zambia	2009	Exclude - Irrelevant	-
299	van Ginneken, N; Chin, WY; Lim, YC; Ussif, A; Singh, R; Shahmalak, U; Purgato, M; Rojas-GarcÃ­a, A; Uphoff, E; McMullen, S; et al.	Primaryâ€level worker interventions for the care of people living with mental disorders and distress in lowâ€ and middleâ€income countries	2021	Exclude - Irrelevant	-
300	Visser, ME; Schoonees, A; Ezekiel, CN; Randall, NP; Naude, CE	Agricultural and nutritional education interventions for reducing aflatoxin exposure to improve infant and child growth in lowâ€ and middleâ€income countries	2020	Exclude - Irrelevant	-
301	Walker, GJA; Walker, D; Molano Franco, D; Grilloâ€Ardila, CF	Antibiotic treatment for newborns with congenital syphilis	2019	Exclude - Irrelevant	-
302	Wechsberg, WM; Browne, FA; Carney, T; Myers, B; Minnis, A; MacDonald, R; Ndirangu, JW; Turner, LB; Howard, BN; Rodman, N	The Young Women's Health CoOp in Cape Town, South Africa: study protocol for a cluster-randomised trial for adolescent women at risk for HIV	2018	Exclude - Irrelevant	-
303	Whitney, BM; Guthrie, BL; Srinivasan, S; Tapia, K; Muriuki, EM; Chohan, BH; Wallis, JM; Liu, C; McClelland, RS; Fredricks, DN; et al.	Changes in key vaginal bacteria among postpartum African women initiating intramuscular depot-medroxyprogesterone acetate	2020	Exclude - Irrelevant	-
304	Whittaker, R; McRobbie, H; Bullen, C; Rodgers, A; Gu, Y; Dobson, R	Mobile phone text messaging and appâ€based interventions for smoking cessation	2019	Exclude - Irrelevant	-
305	Wiysonge, CS; Shey, MS; Shang, J; Kongnyuy, EJ; Brocklehurst, P	Vaginal microbicides for preventing mother-to-child transmission of HIV infection - No evidence of an effect or evidence of no effect?	2007	Exclude - Irrelevant	-
306	Wojcieszek, AM; Shepherd, E; Middleton, P; Lassi, ZS; Wilson, T; Murphy, MM; Heazell, AEP; Ellwood, DA; Silver, RM; Flenady, V	Care prior to and during subsequent pregnancies following stillbirth for improving outcomes	2018	Exclude - Irrelevant	-
307	Zakarija-Grkovic, I; Stewart, F	Treatments for breast engorgement during lactation	2020	Exclude - Irrelevant	-
308	Zash, RM; Shapiro, RL; Leidner, J; Wester, C; McAdam, AJ; Hodinka, RL; Thior, I; Moffat, C; Makhema, J; McIntosh, K; et al.	The aetiology of diarrhoea, pneumonia and respiratory colonization of HIV-exposed infants randomized to breast- or formula-feeding	2016	Exclude - Irrelevant	-
309	Zash, RM; Shapiro, RL; Leidner, J; Wester, C; McAdam, AJ; Hodinka, RL; Thior, I; Moffat, C; Makhema, J; McIntosh, K; et al.	The aetiology of diarrhoea, pneumonia and respiratory colonization of HIV-exposed infants randomized to breast- or formula-feeding	2016	Exclude - Irrelevant	-
310	Ã‡ayÄ±rÃ¶z P; Ã‡ayÄ±rÃ¶z MU; Iltar U; KurtoÄŸlu E	[A Case of Simultaneous Acute Lymphoblastic Leukemia Diagnosis with Crimean-Congo Hemorrhagic Fever].	2020	Exclude - Irrelevant	-
311	Aasen, S.	[Help for Africa in the campaign against AIDS]	1991	Exclude - Irrelevant	-
312	Aba, H. O.; Whong, C. M. Z.; Aminu, M.	Co-infection of human immunodeficiency virus and hepatitis B surface antigen among pregnant women in Kaduna, Nigeria	2012	Exclude - Irrelevant	-
313	Abaasa A; Todd J; Mayanja Y; Price M; Fast PE; Kaleebu P; Nash S	Use of reliable contraceptives and its correlates among women participating in Simulated HIV vaccine efficacy trials in key-populations in Uganda.	2019	Exclude - Irrelevant	-
314	Abaasa, A.; Nash, S.; Mayanja, Y.; Price, M.; Kaleebu, P.; Kamali, A.; Todd, J.	Uptake and use of reliable contraceptives and correlates of use in women participating in HIV efficacy preparatory trials in key populations in Uganda	2018	Exclude - Irrelevant	-
315	Ababiya, T.; Gabriel, T.	Prevalence of anemia among pregnant women in Ethiopia and its management: A review	2014	Exclude - Irrelevant	-
316	Abba, Katharine; Deeks, Jonathan J; Olliaro, Piero L; Naing, Cho-Min; Jackson, Sally M; Takwoingi, Yemisi; Donegan, Sarah; Garner, Paul	Rapid diagnostic tests for diagnosing uncomplicated P. falciparum malaria in endemic countries	2011	Exclude - Irrelevant	-
317	Abba, Katharine; Ramaratnam, Sridharan; Ranganathan, Lakshmi Narasimhan	Anthelmintics for people with neurocysticercosis	2010	Exclude - Irrelevant	-
318	Abbott, R. C.; N. Dour-Sarr A; Diouf, A.; N. Doye T; Ba, D.; Tall, N.; M. Baye N; Kebe, F.; Diadhiou, F.; Essex, M. E.; et al.,	Risk factors for HIV-1 and HIV-2 infection in pregnant women in Dakar, Senegal	1994	Exclude - Irrelevant	-
319	Abdalla, E.; Ekanem, E.; Said, D.; Arube, P.; Gboun, M.; Mohammed, F.	The need for a comprehensive response to HIV/ AIDS in north-western Somalia: evidence from a seroprevalence survey	2010	Exclude - Irrelevant	-
320	Abdel-Aleem, Hany; El-Gibaly, Omaima Mh; El-Gazzar, Amira Fe-S; Al-Attar, Ghada St	Mobile clinics for women's and children's health	2016	Exclude - Irrelevant	-
321	Abdelrahim, N. A.; Ahmed, H. I.; Fadl-Elmula, I. M.; Bayoumi, M. A.; Homeida, M. M.	Sexually transmitted infections other than HIV/AIDS among women of low socio-economic class attending antenatal clinics in Khartoum, Sudan	2017	Exclude - Irrelevant	-
322	Abdool Karim, Q.; Abdool Karim, S. S.; Nkomokazi, J.	Sexual behaviour and knowledge of AIDS among urban black mothers. Implications for AIDS intervention programmes	1991	Exclude - Irrelevant	-
323	Abdool Karim, Q.; Baxter, C.; Birx, D.	Prevention of HIV in Adolescent Girls and Young Women: Key to an AIDS-Free Generation	2017	Exclude - Irrelevant	-
324	Abdool Karim, Q.; Kharsany, A. B.; Leask, K.; Ntombela, F.; Humphries, H.; Frohlich, J. A.; Samsunder, N.; Grobler, A.; Dellar, R.; Abdool Karim, S. S.	Prevalence of HIV, HSV-2 and pregnancy among high school students in rural KwaZulu-Natal, South Africa: a bio-behavioural cross-sectional survey	2014	Exclude - Irrelevant	-
325	Abdool Karim, Salim; Abdool Karim, Quarraisha; Abdool Karim, S. S.; Abdool Karim, Q.; Abdool Karim, S. S.; Abdool Karim, Q.	The future of the HIV epidemic in South Africa	2005	Exclude - Irrelevant	-
326	Abdul, R.; Rinke de Wit, T. F.; Martelli, G.; Costigan, K.; Katambi, P.; Pozniak, A.; Maokola, W.; Mfinanga, S.; Hermans, S.	Stability in care and risk of loss to follow-up among clients receiving community health worker-led differentiated HIV care: Results from a prospective cohort study in northern Tanzania	2024	Exclude - Irrelevant	-
327	Abdullahi MA; Iliyasu Z; Adamu AL; Abubakar IS; Salihu HM; Aliyu MH	Correlates of infant feeding practices among HIV-positive mothers and controls in northeast Nigeria.	2021	Exclude - Irrelevant	-
328	Abdullahi, M. A.; Iliyasu, Z.; Adamu, A. L.; Abubakar, I. S.; Salihu, H. M.; Aliyu, M. H.	Correlates of Infant Feeding Practices Among HIV-positive Mothers and Controls in Northeast Nigeria	2021	Exclude - Irrelevant	-
329	Abe, Sarah K; Balogun, Olukunmi O; Ota, Erika; Takahashi, Kenzo; Mori, Rintaro	Supplementation with multiple micronutrients for breastfeeding women for improving outcomes for the mother and baby	2016	Exclude - Irrelevant	-
330	Abebe, H.; Agardh, A.; Arunda, M. O.	Rural-urban disparities in nutritional status among women in Ethiopia based on HIV serostatus: a cross-sectional study using demographic and health survey data	2023	Exclude - Irrelevant	-
331	Abebe, M.; Ali, I.; Ayele, S.; Overbo, J.; Aseffa, A.; Mihret, A.	Seroprevalence and risk factors of Hepatitis E Virus infection among pregnant women in Addis Ababa, Ethiopia	2017	Exclude - Irrelevant	-
332	Abebe, W.; Gebremariam, M.; Molla, M.; Teferra, S.; Wissow, L.; Ruff, A.	Prevalence of depression among HIV-positive pregnant women and its association with adherence to antiretroviral therapy in Addis Ababa, Ethiopia	2022	Exclude - Irrelevant	-
333	Abel T; Moodley J; Naicker T	The Involvement of MicroRNAs in SARS-CoV-2 Infection Comorbid with HIV-Associated Preeclampsia.	2021	Exclude - Irrelevant	-
334	Abel, T.; Moodley, J.; Naicker, T.	The Involvement of MicroRNAs in SARS-CoV-2 Infection Comorbid with HIV-Associated Preeclampsia	2021	Exclude - Irrelevant	-
335	Abimanyi-Ochom, J.; Mannan, H.; Groce, N. E.; McVeigh, J.	HIV/AIDS knowledge, attitudes and behaviour of persons with and without disabilities from the Uganda Demographic and Health Survey 2011: Differential access to HIV/AIDS information and services	2017	Exclude - Irrelevant	-
336	Abimiku, A.; Villalba-Diebold, P.; Dadik, J.; Okolo, F.; Mang, E.; Charurat, M.	Risk factors associated with low CD4+ lymphocyte count among HIV-positive pregnant women in Nigeria	2009	Exclude - Irrelevant	-
337	Abiodun, M. O.; Ijaiya, M. A.; Aboyeji, P. A.	Awareness and knowledge of mother-to-child transmission of HIV among pregnant women	2007	Exclude - Irrelevant	-
338	Abiodun, M. O.; Ijaiya, M. A.; Aboyeji, P. A.; Balogun, O. R.	Acceptability of measures aimed at preventing mother-to-child transmission of HIV among pregnant women	2008	Exclude - Irrelevant	-
339	Abioye, A. I.; Hughes, M. D.; Sudfeld, C. R.; Premji, Z.; Aboud, S.; Hamer, D. H.; Roberts, D. J.; Duggan, C. P.; Fawzi, W. W.	The effect of iron supplementation on maternal iron deficiency anemia does not differ by baseline anemia type among Tanzanian pregnant women without severe iron deficiency anemia	2023	Exclude - Irrelevant	-
340	Aboud, S.; Msamanga, G.; Read, J. S.; Mwatha, A.; Chen, Y. Q.; Potter, D.; Valentine, M.; Sharma, U.; Hoffmann, I.; Taha, T. E.; Goldenberg, R. L.; Fawzi, W. W.	Genital tract infections among HIV-infected pregnant women in Malawi, Tanzania and Zambia	2008	Exclude - Irrelevant	-
341	Aboud, S; Msamanga, G; Read, Js; Wang, L; Mfalila, C; Sharma, U; Martinson, F; Taha, Te; Goldenberg, Rl; Fawzi, Ww	Effect of prenatal and perinatal antibiotics on maternal health in Malawi, Tanzania, and Zambia	2009	Exclude - Irrelevant	-
342	Abraha HE; Gessesse Z; Gebrecherkos T; Kebede Y; Weldegiargis AW; Tequare MH; Welderufael AL; Zenebe D; Gebremariam AG; Dawit TC; Gebremedhin DW; de Wit TR; Wolday D	Clinical features and risk factors associated with morbidity and mortality among patients with COVID-19 in northern Ethiopia.	2021	Exclude - Irrelevant	-
343	Abraha, H. E.; Teka, H.; Legesse, A. Y.; Ebrahim, M. M.; Tsadik, M.; Fisseha, G.; Berhe, B.; Ayele, B.; Gebrekurstos, G.; Gebremeskel, T.; Gebremariam, T.; Hadush, M. Y.; Hagos, T.; Gebreegziabher, A.; Muez, K.; Tesfay, H.; Godefay, H.; Mulugeta, A.	Causes of death among women of reproductive age during the war in Tigray, Ethiopia	2024	Exclude - Irrelevant	-
344	Abrahams, N.; Seedat, S.; Lombard, C.; Kengne, A. P.; Myers, B.; Sewnath, A.; Mhlongo, S.; Ramjee, G.; Peer, N.; Garcia-Moreno, C.; Jewkes, R.	Study protocol for a longitudinal study evaluating the impact of rape on women's health and their use of health services in South Africa	2017	Exclude - Irrelevant	-
345	Abrams, E. T.; Milner, D. A., Jr.; Kwiek, J.; Mwapasa, V.; Kamwendo, D. D.; Zeng, D.; Tadesse, E.; Lema, V. M.; Molyneux, M. E.; Rogerson, S. J.; Meshnick, S. R.	Risk factors and mechanisms of preterm delivery in Malawi	2004	Exclude - Irrelevant	-
346	Abtew, S.; Awoke, W.; Asrat, A.	Knowledge of pregnant women on mother-to-child transmission of HIV, its prevention, and associated factors in Assosa town, Northwest Ethiopia	2016	Exclude - Irrelevant	-
347	Abubeker FA; Fanta MB; Dalton VK	Unmet Need for Contraception among HIV-Positive Women Attending HIV Care and Treatment Service at Saint Paul's Hospital Millennium Medical College, Addis Ababa, Ethiopia.	2019	Exclude - Irrelevant	-
348	Abuogi, L. L.; Onono, M.; Odeny, T. A.; Owuor, K.; Helova, A.; Hampanda, K.; Odwar, T.; Onyango, D.; McClure, L. A.; Bukusi, E. A.; Turan, J. M.	Effects of behavioural interventions on postpartum retention and adherence among women with HIV on lifelong ART: the results of a cluster randomized trial in Kenya (the MOTIVATE trial)	2022	Exclude - Irrelevant	-
349	Achana, F. S.; Debpuur, C.; Akweongo, P.; Cleland, J.	Postpartum abstinence and risk of HIV among young mothers in the Kassena-Nankana District of Northern Ghana	2010	Exclude - Irrelevant	-
350	Achara, A.; Ujah, I.; Daru, P.	The prevalence of anaemia at the first antenatal visit in Jos University Teaching Hospital (JUTH), Jos, Nigeria	2009	Exclude - Irrelevant	-
351	Adachi, K.; Nielsen-Saines, K.; Klausner, J. D.	Chlamydia trachomatis Infection in Pregnancy: The Global Challenge of Preventing Adverse Pregnancy and Infant Outcomes in Sub-Saharan Africa and Asia	2016	Exclude - Irrelevant	-
352	Adachi, K.; Xu, J.; Ank, B.; Watts, D. H.; Joao, E. C.; Pilotto, J. H.; Bryson, Y. J.; Veloso, V. G.; Mofenson, L. M.; Nielsen-Saines, K.	Maternal CMV urinary shedding in HIV-infected women and congenital CMV infection	2016	Exclude - Irrelevant	-
353	Adachi, K.; Xu, J.; Ank, B.; Watts, D.H.; Mofenson, L.M.; Pilotto, J.H.; Joao, E.; Santos, B.; Fonseca, R.; Kreitchmann, R.; Pinto, J.; Mussi-Pinhata, M.M.; Gray, G.; Theron, G.; Morgado, M.G.; Bryson, Y.J.; Veloso, V.G.; Klausner, J.D.; Moye, J.; Nielsen-Saines, K.; Ceriotto, M.; Szyld, E.; Marzo, S.; Ferreira, F.F.; Kakehasi, F.; Lira, R.; De Fraga, C.F.; Coelho, D.F.; Sanseverino, A.; Ribeiro,…	Cytomegalovirus Urinary Shedding in HIV-infected Pregnant Women and Congenital Cytomegalovirus Infection	2017	Exclude - Irrelevant	-
354	Adachi, K; Klausner, Jd; Bristow, Cc; Xu, J; Ank, B; Morgado, Mg; Watts, Dh; Weir, F; Persing, D; Mofenson, Lm; Veloso, Vg; Pilotto, Jh; Joao, E; Nielsen-Saines, K	Chlamydia and Gonorrhea in HIV-Infected Pregnant Women and Infant HIV Transmission	2015	Exclude - Irrelevant	-
355	Adachi, K; Xu, J; Ank, B; Watts, Dh; Mofenson, Lm; Pilotto, Jh; Joao, E; Santos, B; Fonseca, R; Kreitchmann, R; Pinto, J; Mussi-Pinhata, Mm; Gray, G; Theron, G; Morgado, Mg; Bryson, Yj; Veloso, Vg; Klausner, Jd; Moye, J; Nielsen-Saines, K; Ceriotto, M; Szyld, E; Marzo, S; Ferreira, Ff; Kakehasi, F; Lira, R; Fraga, Cf; Coelho, Df; Sanseverino, A; Ribeiro, Lc; Cruz, Mls; Martins, E; Menezes, Ja; Sa…	Cytomegalovirus Urinary Shedding in HIV-infected Pregnant Women and Congenital Cytomegalovirus Infection	2017	Exclude - Irrelevant	-
356	Adair, T.	Unmet need for contraception among HIV-positive women in Lesotho and implications for mother-to-child transmission	2009	Exclude - Irrelevant	-
357	Adal, M. A.; Abiy, S. A.; Reta, M. M.; Asres, M. S.; Animut, Y.	Prevalence of risky sexual behavior and associated factors among Injibara University students, Northwest Ethiopia	2024	Exclude - Irrelevant	-
358	Adam, S.; Rheeder, P.	Comparing screening strategies for gestational diabetes in a South African population	2017	Exclude - Irrelevant	-
359	Adam, Y.; McIntyre, J. A.; De Bruyn, G.	Incidence of cytological abnormalities within 24 months of a normal cervical smear in Soweto, South Africa	2012	Exclude - Irrelevant	-
360	Adam, Y; McIntyre, Ja; Bruyn, G	Incidence of cytological abnormalities within 24 months of a normal cervical smear in Soweto, South Africa	2013	Exclude - Irrelevant	-
361	Adamou, R.; de Freitas Girardi, J.; Aka Dago-Akribi, H.; Dassi Tchoupa Revegue, M. H.; Cacou, M. C.; Moh, C.; Bouah, B.; Agbo, P.; Msellati, P.; Raynaud, J. P.; Leroy, V.; Sturm, G.	[Not Available]	2022	Exclude - Irrelevant	-
362	Adams, Stephen P; Tsang, Michael; Wright, James M	Atorvastatin for lowering lipids	2015	Exclude - Irrelevant	-
363	Adamski, A.; Clark, R. A.; Mena, L.; Henderson, H.; Levison, J.; Schmidt, N.; Gebrekristos, H. T.; Martin, D. H.; Kissinger, P.	The influence of ART on the treatment of Trichomonas vaginalis among HIV-infected women	2014	Exclude - Irrelevant	-
364	Adamu, A. L.; Crampin, A.; Kayuni, N.; Amberbir, A.; Koole, O.; Phiri, A.; Nyirenda, M.; Fine, P.	Prevalence and risk factors for anemia severity and type in Malawian men and women: urban and rural differences	2017	Exclude - Irrelevant	-
365	Adane, A. A.; Ayele, T. A.; Ararsa, L. G.; Bitew, B. D.; Zeleke, B. M.	Adverse birth outcomes among deliveries at Gondar University Hospital, Northwest Ethiopia	2014	Exclude - Irrelevant	-
366	Addo, A. A.; Marquis, G. S.; Lartey, A. A.; Perez-Escamilla, R.; Mazur, R. E.; Harding, K. B.	Food insecurity and perceived stress but not HIV infection are independently associated with lower energy intakes among lactating Ghanaian women	2011	Exclude - Irrelevant	-
367	Adebami, O. J.; Oyedeji, G. A.; Owa, J. A.; Oyelami, O. A.	Maternal factors in the etiology of fetal malnutrition in Nigeria	2007	Exclude - Irrelevant	-
368	Adegbehingbe, S. M.; Paul-Ebhohimhen, V.; Marais, D.	Development of an AFASS assessment and screening tool towards the prevention of mother-to-child HIV transmission (PMTCT) in sub-Saharan Africa--a Delphi survey	2012	Exclude - Irrelevant	-
369	Adekanmbi, A. F.; Akodu, S. O.; Ogunlesi, T. A.; Ogunfowora, O. B.; Jagun, O. E.; Ayeni, V. A.; Ojo, O. T.; Ogbaro, D. D.	Evaluation of Prevention of Mother to Child Transmission Programme at a Tertiary Healthcare Facility in Southwestern Nigeria	2023	Exclude - Irrelevant	-
370	Adekanmbi, Victor; Uthman, Olalekan A; Egbewale, Bolaji E	Routine viral load monitoring versus standard care for reducing morbidity and mortality in adolescent and adult patients living with HIV on antiretroviral therapy (ART)	2012	Exclude - Irrelevant	-
371	Adeleye KK; Akinwaare MO; Adejumo PO	Reproductive Plans And Utilization of Contraceptives Among Women Living With HIV.	2019	Exclude - Irrelevant	-
372	Adeneye, A. K.; Brieger, W. R.; Mafe, M. A.; Adeneye, A. A.; Salami, K. K.; Titiloye, M. A.; Adewole, T. A.; Agomo, P. U.	Willingness to seek HIV testing and counseling among pregnant women attending antenatal clinics in Ogun State, Nigeria	2006	Exclude - Irrelevant	-
373	Adeneye, A. K.; Mafe, M. A.; Adeneye, A. A.; Salami, K. K.; Brieger, W. R.; Titiloye, M. A.; Adewole, T. A.; Agomo, P. U.	Knowledge and perception of HIV/AIDS among pregnant women attending antenatal clinics in Ogun State, Nigeria	2006	Exclude - Irrelevant	-
374	Adeniran AS; Ocheke AN; Nwachukwu D; Adewole N; Ageda B; Onile T; Umezulike AC; Aboyeji AP; Oladapo OT	Non-obstetric causes of severe maternal complications: a secondary analysis of the Nigeria Near-miss and Maternal Death Survey.	2019	Exclude - Irrelevant	-
375	Adeniyi OV; Ajayi AI; Somefun OD; Lambert JS	Provision of immediate postpartum contraception to women living with HIV in the Eastern Cape, South Africa; a cross-sectional analysis.	2020	Exclude - Irrelevant	-
376	Adeniyi OV; Ajayi AI; Somefun OD; Lambert JS	Provision of immediate postpartum contraception to women living with HIV in the Eastern Cape, South Africa; a cross-sectional analysis.	2020	Exclude - Irrelevant	-
377	Adeniyi, O.V.	Risk factors for peripartum virological failure in South African pregnant women on anti-retroviral therapy: East London Prospective Cohort Study	2019	Exclude - Irrelevant	-
378	Adeniyi, O.V.; Ajayi, A.I.	Level and determinants of postpartum adherence to antiretroviral therapy in the Eastern Cape, South Africa	2020	Exclude - Irrelevant	-
379	Adeniyi, O.V.; Ajayi, A.I.; Ter Goon, D.; Owolabi, E.O.; Eboh, A.; Lambert, J.	Factors affecting adherence to antiretroviral therapy among pregnant women in the Eastern Cape, South Africa	2018	Exclude - Irrelevant	-
380	Ade-Ojo, I. P.; Dada, M. U.; Adeyanju, T. B.	Comparison of Anxiety and Depression Among HIV-Positive and HIV-Negative Pregnant Women During COVID-19 Pandemic in Ekiti State, Southwest Nigeria	2022	Exclude - Irrelevant	-
381	Adeothy-Koumakpai, S.; Monnykosso, C. N.; D'Almeida, M.; Houansou, J.; Batossi, G.; Hodonou, I.; Agossou, R.; Adeyanju, I.; Testa, J.; Portal, J. L.	[Prevention of HIV mother to child transmission in Cotonou: child follow-up]	2004	Exclude - Irrelevant	-
382	Aderinto, Adeyinka Abideen	Sexual abuse of the girl-child in urban Nigeria and implications for the transmission of HIV/AIDS	2010	Exclude - Irrelevant	-
383	Ades, A. E.; Parker, S.; Walker, J.; Edginton, M.; Taylor, G. P.; Weber, J. N.	Human T cell leukaemia/lymphoma virus infection in pregnant women in the United Kingdom: population study	2000	Exclude - Irrelevant	-
384	Ades, A. E.; Walker, J.; Botting, B.; Parker, S.; Cubitt, D.; Jones, R.	Effect of the worldwide epidemic on HIV prevalence in the United Kingdom: record linkage in anonymous neonatal seroprevalence surveys	1999	Exclude - Irrelevant	-
385	Adesina, O.; Oladokun, A.; Akinyemi, O.; Akingbola, T.; Awolude, O.; Adewole, I.	Risk of anaemia in HIV positive pregnant women in Ibadan, south west Nigeria	2011	Exclude - Irrelevant	-
386	Adetifa, Ifedayo; Okomo, Uduak	Iron supplementation for reducing morbidity and mortality in children with HIV	2009	Exclude - Irrelevant	-
387	Adewuyi, S. A.; Shittu, S. O.; Rafindadi, A. H.	Sociodemographic and clinicopathologic characterization of cervical cancers in northern Nigeria	2008	Exclude - Irrelevant	-
388	Adhikari, M.; Kauchali, S.; Moodley, A.	Clinical profile and morbidity pattern of infants born to HIV infected mothers in Durban South Africa	2006	Exclude - Irrelevant	-
389	Adjorlolo-Johnson, G.; De Cock, K. M.; Ekpini, E.; Vetter, K. M.; Sibailly, T.; Brattegaard, K.; Yavo, D.; Doorly, R.; Whitaker, J. P.; Kestens, L.; et al.,	Prospective comparison of mother-to-child transmission of HIV-1 and HIV-2 in Abidjan, Ivory Coast	1994	Exclude - Irrelevant	-
390	Adler, M.	Sex is dangerous	2005	Exclude - Irrelevant	-
391	Adongo, P. R.; Wandabwa, J.; Epuitai, J.; Epaku, G.; Alaroker, F.; Waako, J. P.; Olupot-Olupot, P.	Prevalence and factors associated with preterm births among postnatal mothers at Soroti Regional Referral Hospital, Eastern Uganda	2023	Exclude - Irrelevant	-
392	Afolabi, I. B.; Aremu, A. B.; Maidoki, L. A.; Atulomah, N. O.	Dynamics of Hepatitis B infection prevention practices among pregnant women attending antenatal care at Lubaga Hospital Kampala, Uganda using the constructs of information-motivation-behavioural skills model	2022	Exclude - Irrelevant	-
393	Afolabi, Mo; Ndure, J; Drammeh, A; Darboe, F; Mehedi, Sr; Rowland-Jones, Sl; Borthwick, N; Black, A; Ambler, G; John-Stewart, Gc; Reilly, M; Hanke, T; Flanagan, Kl	A phase I randomized clinical trial of candidate human immunodeficiency virus type 1 vaccine MVA.HIVA administered to Gambian infants	2013	Exclude - Irrelevant	-
394	Afolabi, Mo; Ndure, J; Mueller, J; Thomas, V; Shams-Rony, M; Borthwick, N; Bridgeman, A; Black, A; Reilly, M; Jaoko, W; John-Stewart, G; Ambler, G; Lohman-Payne, B; Hanke, T; Flana, gan Kl	PedVacc001:Safety and immunogenicity of a candidate HIV-1 vaccine, MVA. HIVA, administered to healthy gambian infants born to HIV-1/2-uninfected mothers	2011	Exclude - Irrelevant	-
395	Afran, L.; Jambo, K. C.; Nedi, W.; Miles, D. J. C.; Kiran, A.; Banda, D. H.; Kamg'ona, R.; Tembo, D.; Pachnio, A.; Nastouli, E.; Ferne, B.; Mwandumba, H. C.; Moss, P.; Goldblatt, D.; Rowland-Jones, S.; Finn, A.; Heyderman, R. S.	Defective Monocyte Enzymatic Function and an Inhibitory Immune Phenotype in Human Immunodeficiency Virus-Exposed Uninfected African Infants in the Era of Antiretroviral Therapy	2022	Exclude - Irrelevant	-
396	Africa CWJ; Kaambo E	Group B Streptococcus Serotypes in Pregnant Women From the Western Cape Region of South Africa.	2018	Exclude - Irrelevant	-
397	Agan, T.; Archibong, E. I.; Ekabua, J. E.; Ekanem, E. I.; Abeshi, S. E.; Edentekhe, T. A.; Bassey, E. E.	Trends in maternal mortality at the University of Calabar Teaching Hospital, Nigeria, 1999-2009	2010	Exclude - Irrelevant	-
398	Agarwal, S.; Lasway, C.; L'Engle, K.; Homan, R.; Layer, E.; Ollis, S.; Braun, R.; Silas, L.; Mwakibete, A.; Kudrati, M.	Family Planning Counseling in Your Pocket: A Mobile Job Aid for Community Health Workers in Tanzania	2016	Exclude - Irrelevant	-
399	Agboghoroma CO; Ukaire BC	Prevalence and Risk Factors of Human Immunodeficiency Virus and Hepatitis C Virus Infection among Pregnant Women Attending Antenatal Care at a Tertiary Hospital in Abuja, Nigeria.	2020	Exclude - Irrelevant	-
400	Agboghoroma, C. O.	Gynaecological and reproductive health issues in HIV-positive women	2010	Exclude - Irrelevant	-
401	Agena AG; Modiba LM	Maternal and foetal medical conditions during pregnancy as determinants of intrapartum stillbirth in public health facilities of Addis Ababa: a case-control study.	2019	Exclude - Irrelevant	-
402	Agha, S.	Factors associated with HIV testing and condom use in Mozambique: implications for programs	2012	Exclude - Irrelevant	-
403	Aghokeng, A. F.; Vergne, L.; Mpoudi-Ngole, E.; Mbangue, M.; Deoudje, N.; Mokondji, E.; Nambei, W. S.; Peyou-Ndi, M. M.; Moka, J. J.; Delaporte, E.; Peeters, M.	Evaluation of transmitted HIV drug resistance among recently-infected antenatal clinic attendees in four Central African countries	2009	Exclude - Irrelevant	-
404	Aghwana, R.; Onohwakpor, E.; Okoye, O.	SUN-167 PREGNANCY RELATED ACUTE KIDNEY INJURY IN DELTA STATE UNIVERSITY TEACHING HOSPITAL, NIGERIA	2019	Exclude - Irrelevant	-
405	Agyarko-Poku, T.; Ofori, A.O.; Buabeng, K.; Sarkodie, Y.A.	Burden of ophthalmia neonatorium among babies of PLHIV at a district hospital in Kumasi, Ghana	2019	Exclude - Irrelevant	-
406	Agyei, W. K.; Biritwum, R. B.; Ashitey, A. G.; Hill, R. B.	Sexual behaviour and contraception among unmarried adolescents and young adults in Greater Accra and Eastern regions of Ghana	2000	Exclude - Irrelevant	-
407	Agyei, W. K.; Migadde, M.	Demographic and sociocultural factors influencing contraceptive use in Uganda	1995	Exclude - Irrelevant	-
408	Aheto, D. W.; Gbesemete, K. P.	Rural perspectives on HIV/AIDS prevention: a comparative study of Thailand and Ghana	2005	Exclude - Irrelevant	-
409	Ahinkorah BO	Individual and contextual factors associated with mistimed and unwanted pregnancies among adolescent girls and young women in selected high fertility countries in sub-Saharan Africa: A multilevel mixed effects analysis.	2020	Exclude - Irrelevant	-
410	Ahinkorah BO	Individual and contextual factors associated with mistimed and unwanted pregnancies among adolescent girls and young women in selected high fertility countries in sub-Saharan Africa: A multilevel mixed effects analysis.	2020	Exclude - Irrelevant	-
411	Ahinkorah, Bright Opoku; Hagan, John Elvis Jr.; Seidu, Abdul-Aziz; Sambah, Francis; Adoboi, Faustina; Schack, Thomas; Budu, Eugene	Female adolescentsâ€™ reproductive health decision-making capacity and contraceptive use in sub-Saharan Africa: What does the future hold?	2020	Exclude - Irrelevant	-
412	Ahlberg, B. M.; Jylkas, E.; Krantz, I.	Gendered construction of sexual risks: implications for safer sex among young people in Kenya and Sweden	2001	Exclude - Irrelevant	-
413	Ahlers, P.; Said-Hartley, M. Q.	A retrospective review of CT pulmonary angiogram confirmed pulmonary emboli in COVID-19 patients admitted to Groote Schuur Hospital, Cape Town	2022	Exclude - Irrelevant	-
414	Ahmadu-Ali, U. A.; Couper, I. D.	The practice of exclusive breastfeeding among mothers attending a postnatal clinic in Tswaing subdistrict, North West province	2013	Exclude - Irrelevant	-
415	Ahmed, C. V.; Brooks, M. J.; DeLong, S. M.; Zanoni, B. C.; Njuguna, I.; Beima-Sofie, K.; Dow, D. E.; Shayo, A.; Schreibman, A.; Chapman, J.; Chen, L.; Mehta, S.; Mbizvo, M. T.; Lowenthal, E. D.	Impact of COVID-19 on Adolescent HIV Prevention and Treatment Services in the AHISA Network	2023	Exclude - Irrelevant	-
416	Ahmed, Y.; Mwaba, P.; Chintu, C.; Grange, J. M.; Ustianowski, A.; Zumla, A.	A study of maternal mortality at the University Teaching Hospital, Lusaka, Zambia: the emergence of tuberculosis as a major non-obstetric cause of maternal death	1999	Exclude - Irrelevant	-
417	Ahoua L; Tiendrebeogo T; Arikawa S; Lahuerta M; Aly D; Journot V; Abrams EJ; Becquet R; Dabis F	PMTCT care cascade and factors associated with attrition in the first four years after Option B+ implementation in Mozambique.	2020	Exclude - Irrelevant	-
418	Ahoua L; Tiendrebeogo T; Arikawa S; Lahuerta M; Aly D; Journot V; Abrams EJ; Becquet R; Dabis F	PMTCT care cascade and factors associated with attrition in the first four years after Option B+ implementation in Mozambique.	2020	Exclude - Irrelevant	-
419	Ahoua, L.; Ayikoru, H.; Gnauck, K.; Odaru, G.; Odar, E.; Ondoa-Onama, C.; Pinoges, L.; Balkan, S.; Olson, D.; Pujades-Rodriguez, M.	Evaluation of a 5-year programme to prevent mother-to-child transmission of HIV infection in Northern Uganda	2010	Exclude - Irrelevant	-
420	Aina, O. F.	An overview of the socio-cultural and psychiatric aspects of women's reproductive health in West Africa	2007	Exclude - Irrelevant	-
421	Aina, O.; Dadik, J.; Charurat, M.; Amangaman, P.; Gurumdi, S.; Mang, E.; Guyit, R.; Lar, N.; Datong, P.; Daniyam, C.; Kanki, P.; Abimiku, A.	Reference values of CD4 T lymphocytes in human immunodeficiency virus-negative adult Nigerians	2005	Exclude - Irrelevant	-
422	Aishat, U.; David, D.; Olufunmilayo, F.	Exclusive breastfeeding and HIV/AIDS: a crossectional survey of mothers attending prevention of mother-to-child transmission of HIV clinics in southwestern Nigeria	2015	Exclude - Irrelevant	-
423	Aizire J; Sikorskii A; Ogwang LW; Kawalazira R; Mutebe A; Familiar-Lopez I; Mallewa M; Taha T; Boivin MJ; Fowler MG	Decreased growth among antiretroviral drug and HIV-exposed uninfected versus unexposed children in Malawi and Uganda.	2020	Exclude - Irrelevant	-
424	Aizire, J.; Fowler, M. G.; Coovadia, H. M.	Operational issues and barriers to implementation of prevention of mother-to-child transmission of HIV (PMTCT) interventions in Sub-Saharan Africa	2013	Exclude - Irrelevant	-
425	Aizire, J.; Yende-Zuma, N.; Hanley, S.; Nematadzira, T.; Nyati, M. M.; Dadabhai, S.; Chinula, L.; Nakaye, C.; Fowler, M. G.; Taha, T.	Unintended pregnancy and contraception use among African women living with HIV: Baseline analysis of the multi-country US PEPFAR PROMOTE cohort	2024	Exclude - Irrelevant	-
426	Aizire, J; Fowler, Mg; Wang, J; Shetty, Ak; Stranix-Chibanda, L; Kamateeka, M; Brown, Er; Bolton, Sg; Musoke, Pm; Coovadia, H	Extended prophylaxis with nevirapine and cotrimoxazole among HIV-exposed uninfected infants is well tolerated	2012	Exclude - Irrelevant	-
427	Ajayi, G. O.; Omilabu, S. A.	Magnesium, selenium, zinc, copper and CD4 count in HIV1- and 2-positive Nigerians attending prepregnancy class at Prenatal Diagnosis and Therapy Centre of Lagos University	2003	Exclude - Irrelevant	-
428	Ajaykumar A; Wong GC; Yindom LM; McHugh G; Dauya E; Majonga E; Mujuru H; Ferrand RA; Rowland-Jones SL; CÃ´tÃ© HCF	Shorter granulocyte telomeres among children and adolescents with perinatally-acquired HIV infection and chronic lung disease in Zimbabwe.	2020	Exclude - Irrelevant	-
429	Ajaykumar, A.; Wong, G. C.; Yindom, L. M.; McHugh, G.; Dauya, E.; Majonga, E.; Mujuru, H.; Ferrand, R. A.; Rowland-Jones, S. L.; CÃ´tÃ©, H. C. F.	Shorter Granulocyte Telomeres Among Children and Adolescents With Perinatally Acquired Human Immunodeficiency Virus Infection and Chronic Lung Disease in Zimbabwe	2021	Exclude - Irrelevant	-
430	Ajibola G; Moyo S; Mohammed T; Moseki S; Jack D; Sakoi M; Batlang O; Maswabi K; Bennett K; Hughes MD; Lockman S; Makhema JM; Lichterfeld M; Kuritzkes DR; Shapiro RL	HIV diagnostic algorithm requires confirmatory testing for initial indeterminate or positive screens in the first week of life.	2020	Exclude - Irrelevant	-
431	Ajibola G; Rowley C; Maruapula D; Leidner J; Bennett K; Powis K; Shapiro RL; Lockman S	Drug resistance after cessation of efavirenz-based antiretroviral treatment started in pregnancy.	2020	Exclude - Irrelevant	-
432	Ajibola G; Rowley C; Maruapula D; Leidner J; Bennett K; Powis K; Shapiro RL; Lockman S	Drug resistance after cessation of efavirenz-based antiretroviral treatment started in pregnancy.	2020	Exclude - Irrelevant	-
433	Ajibola, G.; Mayondi, G.; Leidner, J.; Jibril, H.; Makhema, J.; Mmalane, M.; Diseko, M.; Shapiro, R. L.; Kammerer, B.; Lockman, S.	Higher mortality in HIV-exposed/uninfected vs HIV-unexposed infants, Botswana	2016	Exclude - Irrelevant	-
434	Ajibola, G.; Mdluli, C.; Bennett, K.; Sakoi, M.; Batlang, O.; Makhema, J.; Lockman, S.; Shapiro, R.; Myer, L.; Powis, K.	No increased in utero and peripartum HIV acquisition risk in HIV-exposed preterm infants	2023	Exclude - Irrelevant	-
435	Ajibola, G.; Rowley, C.; Powis, K. M.; Moyo, S.; Leidner, J.; Bennett, K.; Chilisa, F.; Makhema, J.; Shapiro, R. L.; Lockman, S.	Drug resistance after cessation of efavirenz-based antiretroviral treatment	2017	Exclude - Irrelevant	-
436	Ajiboye, A. S.; Eshetu, F.; Lulseged, S.; Getaneh, Y.; Tademe, N.; Kifle, T.; Bray, R.; Eshete, H.; Demissie, Y.; Dykewicz, C. A.; Hoos, D.	PREDICTORS OF HIV TESTING AMONG YOUTH 15-24 YEARS IN URBAN ETHIOPIA, 2017-2018 ETHIOPIA POPULATION-BASED HIV IMPACT ASSESSMENT	2022	Exclude - Irrelevant	-
437	Ajiboye, A. S.; Eshetu, F.; Lulseged, S.; Getaneh, Y.; Tademe, N.; Kifle, T.; Bray, R.; Eshete, H.; Demissie, Y.; Dykewicz, C. A.; Hoos, D.	Predictors of HIV testing among youth 15-24 years in urban Ethiopia, 2017-2018 Ethiopia population-based HIV impact assessment	2023	Exclude - Irrelevant	-
438	Ajoge, H. O.; Yende-Zuma, N.; Jatau, E. D.; Ibrahim, S.; Olonitola, S. O.; Shittu, O. S.	Community-based intervention is necessary for the control of HIV in North-Central Nigeria	2013	Exclude - Irrelevant	-
439	Ajuwon, A. J.; Oladepo, O.; Adeniyi, J. D.; Ches, W. R.	Sexual Practices That May Favor the Transmission of HIV in a Rural Community in Nigeria	1993	Exclude - Irrelevant	-
440	Ajuwon, Ademola J.; Oladepo, Oladimeji; Adeniyi, Joshua D.; Brieger, William R.	Sexual practices that may favor the transmission of HIV in a rural community in Nigeria	1994	Exclude - Irrelevant	-
441	Aka-Dago-Akribi, H.; DesgrÃ©es Du LoÃ», A.; Msellati, P.; Dossou, R.; Welffens-Ekra, C.	Issues surrounding reproductive choice for women living with HIV in Abidjan, Cote d'Ivoire	1999	Exclude - Irrelevant	-
442	Akadri AA; Odelola OI	Determinants of Asymptomatic Bacteriuria in HIV-positive and Negative Pregnant Women in Sagamu, South-West Nigeria.	2020	Exclude - Irrelevant	-
443	Akal CG; Afework DT	Status of Prevention of Mother-to-Child Transmission (PMTCT) Services Utilization and Factors Affecting PMTCT Service Uptake by Pregnant Women Attending Antenatal Care Clinic in Selected Health Facilities of Afar Regional State, Ethiopia.	2018	Exclude - Irrelevant	-
444	Akinbami, A. A.; Rabiu, K. A.; Adewunmi, A. A.; Wright, K. O.; Dosunmu, A. O.; Adeyemo, T. A.; Adediran, A.; Osunkalu, V. O.	Seroprevalence of cytomegalovirus antibodies amongst normal pregnant women in Nigeria	2011	Exclude - Irrelevant	-
445	Akinsete, I.	HIV infection in children	1993	Exclude - Irrelevant	-
446	Akinsola, H. A.; Popovich, J. M.	The quality of life of families of female-headed households in Botswana: a secondary analysis of case studies	2002	Exclude - Irrelevant	-
447	Akinsolu, F. T.; Adegbite, Z. O.; Bankole, S. A.; Lawale, A.; Adewole, I. E.; Abodunrin, O. R.; Olagunju, M. T.; Ola, O. M.; Chukwuemeka, A. N.; Gambari, A. O.; Nwogu-Attah, J. N.; Okunbor, H. N.; Lukwa, A. T.; Herbertson, E.; Eleje, G. U.; Akanni, O.; Ezechi, O. C.	Determinants and Patterns of Contraceptive Use among Sexually Active Women Living with HIV in Ibadan, Nigeria	2024	Exclude - Irrelevant	-
448	Akinyotu O; Bello F; Abdus-Salam R; Arowojolu A	A randomized controlled trial of azithromycin and sulphadoxine-pyrimethamine as prophylaxis against malaria in pregnancy among human immunodeficiency virus-positive women.	2019	Exclude - Irrelevant	-
449	Akolo, Christopher; Adetifa, Ifedayo; Shepperd, Sasha; Volmink, Jimmy	Treatment of latent tuberculosis infection in HIV infected persons	2010	Exclude - Irrelevant	-
450	Ako-Nai, K. A.; Ebhodaghe, B. I.; Osho, P.; Adejuyigbe, E.; Adeyemi, F. M.; Kassim, O. O.	Preponderance of bacterial isolates in urine of HIV-positive malaria-infected pregnant women with urinary tract infection	2014	Exclude - Irrelevant	-
451	Akoto C; Chan CYS; Ravi K; Zhang W; Vatish M; Norris SA; Hemelaar J	Î³Î´ T cell frequencies are altered in HIV positive pregnant South African women and are associated with preterm birth.	2020	Exclude - Irrelevant	-
452	Akoto C; Chan CYS; Ravi K; Zhang W; Vatish M; Norris SA; Hemelaar J	Î³Î´ T cell frequencies are altered in HIV positive pregnant South African women and are associated with preterm birth.	2020	Exclude - Irrelevant	-
453	Akoto C; Chan CYS; Tshivuila-Matala COO; Ravi K; Zhang W; Vatish M; Norris SA; Hemelaar J	Innate lymphoid cells are reduced in pregnant HIV positive women and are associated with preterm birth.	2020	Exclude - Irrelevant	-
454	Akoto, C.; Chan, C.; Tshivuila-Matala, C.; Ravi, K.; Zhang, W.; Vatish, M.; Norris, S.; Hemelaar, J.	Innate lymphoid cells are reduced in pregnant HIV positive women and are associated with preterm birth	2020	Exclude - Irrelevant	-
455	Akue, J. P.; Babaki, P.; Barre-Sinoussi, F.; Charpak, N.; de The, G.; Rea, M. F.; Huraux, C.; Ndiaye, B.; Pratomo, H.; Samuel, N. M.; Wilfert, C.; Zetterstrom, R.	Human immunodeficiency virus type-1: mother-to-child transmission. Meeting of World Federation of Scientists in Erice, Italy, August 2000. Joint report of AIDS/Infectious Diseases PMP and Mother and Child PMP	2000	Exclude - Irrelevant	-
456	Alba, C.; Malhotra, S.; Horsfall, S.; Barnhart, M. E.; Bekker, A.; Chapman, K.; Cunningham, C. K.; Fast, P. E.; Fouda, G. G.; Freedberg, K. A.; Goga, A.; Ghazaryan, L. R.; Leroy, V.; Mann, C.; McCluskey, M. M.; McFarland, E. J.; Muturi-Kioi, V.; Permar, S. R.; Shapiro, R.; Sok, D.; Stranix-Chibanda, L.; Weinstein, M. C.; Ciaranello, A. L.; Dugdale, C. M.	Cost-effectiveness of broadly neutralizing antibodies for infant HIV prophylaxis in settings with high HIV burdens: a simulation modeling study	2023	Exclude - Irrelevant	-
457	Albano, J.D.; Vannappagari, V.; Scheuerle, A.; Watts, H.; Thorne, C.; Ng, L.; Urdaneta, V.V.; Mofenson, L.M.	Insti exposure and neural tube defects: Data from antiretroviral pregnancy registry	2019	Exclude - Irrelevant	-
458	Albert LM; Edwards J; Pence B; Speizer IS; Hillis S; Kahn K; GÃ³mez-OlivÃ© FX; Wagner RG; Twine R; Pettifor A	Associations of Father and Adult Male Presence with First Pregnancy and HIV Infection: Longitudinal Evidence from Adolescent Girls and Young Women in Rural South Africa (HPTN Â 068).	2021	Exclude - Irrelevant	-
459	Albert, L. M.; Edwards, J.; Pence, B.; Speizer, I. S.; Hillis, S.; Kahn, K.; GÃ³mez-OlivÃ©, F. X.; Wagner, R. G.; Twine, R.; Pettifor, A.	Associations of Father and Adult Male Presence with First Pregnancy and HIV Infection: Longitudinal Evidence from Adolescent Girls and Young Women in Rural South Africa (HPTN Â 068)	2021	Exclude - Irrelevant	-
460	Alcaide, M. L.; Ramlagan, S.; Rodriguez, V.; Cook, R.; Peltzer, K.; Weiss, S.; Jones, D.	Self-report and dry blood spots as markers of antiretrovial adherence in pregnancy	2017	Exclude - Irrelevant	-
461	Alemu, A.; Molla, W.; Yinges, K.; Mihret, M. S.	Determinants of HIV infection among children born to HIV positive mothers on prevention of mother to child transmission program at referral hospitals in west Amhara, Ethiopia; case control study	2022	Exclude - Irrelevant	-
462	Alemu, T.; Fantahun, M.	Sexual and reproductive health status and related problems of young people with disabilities in selected associations of people with disability, Addis Ababa, Ethiopia	2011	Exclude - Irrelevant	-
463	Alemu, Y. M.; Ambaw, F.; Wilder-Smith, A.	Utilization of HIV testing services among pregnant mothers in low income primary care settings in northern Ethiopia: a cross sectional study	2017	Exclude - Irrelevant	-
464	Alene, T.; Feleke, M. G.; Yeshambel, A.; Amare, A. T.; Tigabu, A.; Birlie, T. A.; Aynalem, Y. A.; Kerebeh, G.; Eshetu, K.; Tsega, T. D.; Wassihun, B.; Adella, G. A.; Chichiabellu, T. Y.	Time to occurrence of necrotizing enterocolitis and its predictors among low birth weight neonates admitted at neonatal intensive care unit of felege hiwot compressive specialized hospital BahirDar, Ethiopia, 2021: A retrospective follow-up study	2022	Exclude - Irrelevant	-
465	Alhaj M; Amberbir A; Singogo E; Banda V; van Lettow M; Matengeni A; Kawalazira G; Theu J; Jagriti MR; Chan AK; van Oosterhout JJ	Retention on antiretroviral therapy during Universal Test and Treat implementation in Zomba district, Malawi: a retrospective cohort study.	2019	Exclude - Irrelevant	-
466	Alhassan Y; Twimukye A; Malaba T; Orrell C; Myer L; Waitt C; Lamorde M; Kambugu A; Reynolds H; Khoo S; Taegtmeyer M	Community acceptability of dolutegravir-based HIV treatment in women: a qualitative study in South Africa and Uganda.	2020	Exclude - Irrelevant	-
467	Alhassan, A. R.; Abdulai, K.; Alhassan, M. A.	Early Sexual Debut among Ghanaian Women: Correlates and Psychological Effect	2021	Exclude - Irrelevant	-
468	Alhassan, Y.; Twimukye, A.; Malaba, T.; Myer, L.; Waitt, C.; Lamorde, M.; Colbers, A.; Reynolds, H.; Khoo, S.; Taegtmeyer, M.	â€˜I fear my partner will abandon meâ€™: the intersection of late initiation of antenatal care in pregnancy and poor ART adherence among women living with HIV in South Africa and Uganda	2022	Exclude - Irrelevant	-
469	Ali MS; Tesfaye Tegegne E; Kassa Tesemma M; Tesfaye Tegegne K	Consistent Condom Use and Associated Factors among HIV-Positive Clients on Antiretroviral Therapy in North West Ethiopian Health Center, 2016 GC.	2019	Exclude - Irrelevant	-
470	Ali, A. A. A.; Abdallah, T. M.; Rayis, D. A.; Adam, I.	Maternal and perinatal outcomes of pregnancies associated with tuberculosis in eastern Sudan	2011	Exclude - Irrelevant	-
471	Alikhan, Raza; Forster, Rachel; Cohen, Alexander T	Heparin for the prevention of venous thromboembolism in acutely ill medical patients (excluding stroke and myocardial infarction)	2014	Exclude - Irrelevant	-
472	Alikor, D. E.; Erhabor, N. O.	Trend of HIV-seropositivity among children in a tertiary health institution in the Niger Delta Region of Nigeria	2006	Exclude - Irrelevant	-
473	Aliyu, M. H.; Blevins, M.; Megazzini, K. M.; Audet, C. M.; Dunlap, J.; Sodangi, I. S.; Gebi, U. I.; Shepherd, B. E.; Wester, C. W.; Vermund, S. H.	Correlates of suboptimal entry into early infant diagnosis in rural north central Nigeria	2014	Exclude - Irrelevant	-
474	Aliyu, M. H.; Blevins, M.; Megazzini, K. M.; Parrish, D. D.; Audet, C. M.; Chan, N.; Odoh, C.; Gebi, U. I.; Muhammad, M. Y.; Shepherd, B. E.; Wester, C. W.; Vermund, S. H.	Pregnant women with HIV in rural Nigeria have higher rates of antiretroviral treatment initiation, but similar loss to follow-up as non-pregnant women and men	2015	Exclude - Irrelevant	-
475	Aliyu, M. H.; Blevins, M.; Parrish, D. D.; Megazzini, K. M.; Gebi, U. I.; Muhammad, M. Y.; Ahmed, M. L.; Hassan, A.; Shepherd, B. E.; Vermund, S. H.; Wester, C. W.	Risk factors for delayed initiation of combination antiretroviral therapy in rural north central Nigeria	2014	Exclude - Irrelevant	-
476	Aliyu, M.H.; Blevins, M.; Megazzini, K.M.; Parrish, D.D.; Audet, C.M.; Chan, N.; Odoh, C.; Gebi, U.I.; Muhammad, M.Y.; Shepherd, B.E.; Wester, C.W.; Vermund, S.H.	Pregnant women with HIV in rural Nigeria have higher rates of antiretroviral treatment initiation, but similar loss to follow-up as non-pregnant women and men	2015	Exclude - Irrelevant	-
477	Aliyu, Mh; Blevins, M; Audet, Cm; Kalish, M; Gebi, Ui; Onwujekwe, O; Lindegren, Ml; Shepherd, Be; Wester, Cw; Vermund, Sh	Integrated prevention of mother-to-child HIV transmission services, antiretroviral therapy initiation, and maternal and infant retention in care in rural north-central Nigeria: A cluster-randomised controlled trial	2016	Exclude - Irrelevant	-
478	Aliyu, Mh; Blevins, M; Audet, Cm; Kalish, M; Lindegren, Ml; Gebi, Ui; Onwujekwe, O; Shepherd, Be; Wester, Cw; Vermund, Sh	Optimizing PMTCT outcomes in rural north-central Nigeria: a cluster-randomized study	2016	Exclude - Irrelevant	-
479	Allen, L.; Hampel, D.; Shahab-Ferdows, S.	Micronutrients in human milk: A global perspective	2015	Exclude - Irrelevant	-
480	Allen, S.	International data	2005	Exclude - Irrelevant	-
481	Allen, S.	Susan Allen: confronting HIV in Africa. Interview by Hema Bashyam	2008	Exclude - Irrelevant	-
482	Allen, S.; Batungwanayo, J.; Kerlikowske, K.; Lifson, A. R.; Wolf, W.; Granich, R.; Taelman, H.; Van de Perre, P.; Serufilira, A.; Bogaerts, J.; et al.,	Two-year incidence of tuberculosis in cohorts of HIV-infected and uninfected urban Rwandan women	1992	Exclude - Irrelevant	-
483	Allen, S.; Lindan, C.; Serufilira, A.; Van de Perre, P.; Rundle, A. C.; Nsengumuremyi, F.; Carael, M.; Schwalbe, J.; Hulley, S.	Human immunodeficiency virus infection in urban Rwanda. Demographic and behavioral correlates in a representative sample of childbearing women	1991	Exclude - Irrelevant	-
484	Allen, S.; Meinzen-Derr, J.; Kautzman, M.; Zulu, I.; Trask, S.; Fideli, U.; Musonda, R.; Kasolo, F.; Gao, F.; Haworth, A.	Sexual behavior of HIV discordant couples after HIV counseling and testing	2003	Exclude - Irrelevant	-
485	Allen, S.; Stephenson, R.; Weiss, H.; Karita, E.; Priddy, F.; Fuller, L.; Declercq, A.	Pregnancy, hormonal contraceptive use, and HIV-related death in Rwanda	2007	Exclude - Irrelevant	-
486	Almaghrabi, R. S.; Ali, B.; Al-Thawadi, S.; Halim, M. A.; Alrajhi, A. A.	Human immunodeficiency virus type 2 in two Saudi families	2011	Exclude - Irrelevant	-
487	Almeida, Celia; Choy, Ernest Hs; Hewlett, Sarah; Kirwan, John R; Cramp, Fiona; Chalder, Trudie; Pollock, Jon; Christensen, Robin	Biologic interventions for fatigue in rheumatoid arthritis	2016	Exclude - Irrelevant	-
488	Alo, M.; Elom, M.	Asymptotic co-infection of candidiasis and vaginal trichomoniasis among pregnant women in southeastern Nigeria	2012	Exclude - Irrelevant	-
489	Alobo, G.; Reverzani, C.; Sarno, L.; Giordani, B.; Greco, L.	Estimating the Risk of Maternal Death at Admission: A Predictive Model from a 5-Year Case Reference Study in Northern Uganda	2022	Exclude - Irrelevant	-
490	Aloyce Z; Larson E; Komba A; Mwimba A; Kaale A; Minja A; Siril H; Kamala J; Somba M; Ngakongwa F; Kaaya S; Fawzi MCS	Prevalence and factors associated with intimate partner violence after HIV status disclosure among pregnant women with depression in Tanzania.	2021	Exclude - Irrelevant	-
491	Altan, A. M.; Taafo, F.; Fopa, F.; Buonomo, E.; Marazzi, M. C.; Nielsen-Saines, K.; Orlando, S.; Scarcella, P.; Ciccacci, F.; Mancinelli, S.; Lio, M. M.; Palombi, L.	An assessment of option B implementation for the prevention of mother to child transmission in Dschang, Cameroon: results from the DREAM (Drug Resource Enhancement against AIDS and Malnutrition) cohort	2016	Exclude - Irrelevant	-
492	Alter, G.; Ananworanich, J.; Pantophlet, R.; Rybicki, E. P.; Buonaguro, L.	Report on the AIDS Vaccine 2008 Conference	2009	Exclude - Irrelevant	-
493	Althaus T; Chasekwa B; Robertson RC; Ntozini R; Greenland K; Humphrey JH; Prendergast AJ	Associations between maternal obesity and infectious morbidity in Zimbabwean infants.	2021	Exclude - Irrelevant	-
494	Althaus, T.; Chasekwa, B.; Robertson, R. C.; Ntozini, R.; Greenland, K.; Humphrey, J. H.; Prendergast, A. J.	Associations between maternal obesity and infectious morbidity in Zimbabwean infants	2022	Exclude - Irrelevant	-
495	Aluisio, A. R.; Bosire, R.; Bourke, B.; Gatuguta, A.; Kiarie, J. N.; Nduati, R.; John-Stewart, G.; Farquhar, C.	Male Partner Participation in Antenatal Clinic Services is Associated With Improved HIV-Free Survival Among Infants in Nairobi, Kenya: A Prospective Cohort Study	2016	Exclude - Irrelevant	-
496	Aluisio, A.; Richardson, B. A.; Bosire, R.; John-Stewart, G.; Mbori-Ngacha, D.; Farquhar, C.	Male antenatal attendance and HIV testing are associated with decreased infant HIV infection and increased HIV-free survival	2011	Exclude - Irrelevant	-
497	Alum, A. C.; Kizza, I. B.; Osingada, C. P.; Katende, G.; Kaye, D. K.	Factors associated with early resumption of sexual intercourse among postnatal women in Uganda	2015	Exclude - Irrelevant	-
498	Alvarez GG; Miller JD; Santoso MV; Wekesa P; Owuor PM; Onono M; Young SL	Prevalence and Covariates of Food Insecurity Across the First 1000 Days Among Women of Mixed HIV Status in Western Kenya: A Longitudinal Perspective.	2021	Exclude - Irrelevant	-
499	Alvarez, G. G.; Miller, J. D.; Santoso, M. V.; Wekesa, P.; Owuor, P. M.; Onono, M.; Young, S. L.	Prevalence and Covariates of Food Insecurity Across the First 1000 Days Among Women of Mixed HIV Status in Western Kenya: A Longitudinal Perspective	2021	Exclude - Irrelevant	-
500	Alvarez, P.; Fernandez McPhee, C.; Prieto, L.; Martin, L.; Obiang, J.; Avedillo, P.; Vargas, A.; Rojo, P.; Benito, A.; Ramos, J. T.; Holguin, A.	HIV-1 Variants and Drug Resistance in Pregnant Women from Bata (Equatorial Guinea): 2012-2013	2016	Exclude - Irrelevant	-
501	Alves, GalvÃ£o MÃ¡rcia G; Rocha, Crispino Santos Marilene Augusta; Alves, da Cunha Antonio Jl	Amantadine and rimantadine for influenza A in children and the elderly	2014	Exclude - Irrelevant	-
502	Ama, N. O.; Ngome, E.	Challenges faced by older women in Botswana in accessing services that address sexual and reproductive health, and family planning needs, in Botswana	2013	Exclude - Irrelevant	-
503	Amato, Laura; Minozzi, Silvia; Vecchi, Simona; Davoli, Marina	Benzodiazepines for alcohol withdrawal	2010	Exclude - Irrelevant	-
504	Ambe NF; Longdoh NA; Tebid P; Bobga TP; Nkfusai CN; Ngwa SB; Nsai FS; Cumber SN	The prevalence, risk factors and antifungal sensitivity pattern of oral candidiasis in HIV/AIDS patients in Kumba District Hospital, South West Region, Cameroon.	2020	Exclude - Irrelevant	-
505	Ambe NF; Longdoh NA; Tebid P; Bobga TP; Nkfusai CN; Ngwa SB; Nsai FS; Cumber SN	The prevalence, risk factors and antifungal sensitivity pattern of oral candidiasis in HIV/AIDS patients in Kumba District Hospital, South West Region, Cameroon.	2020	Exclude - Irrelevant	-
506	Ambia J; Kabudula C; Risher K; Xavier GÃ³mez-OlivÃ© F; Rice BD; Etoori D; Reniers G	Outcomes of patients lost to follow-up after antiretroviral therapy initiation in rural north-eastern South Africa.	2019	Exclude - Irrelevant	-
507	Ambissa M; Sendo EG; Assefa Y; Guta A	HIV-positive status disclosure to a sexual partner and associated factors among HIV-positive pregnant women attending antenatal care in Dire Dawa, Ethiopia: A cross-sectional study.	2021	Exclude - Irrelevant	-
508	Ambissa, M.; Sendo, E. G.; Assefa, Y.; Guta, A.	HIV-positive status disclosure to a sexual partner and associated factors among HIV-positive pregnant women attending antenatal care in Dire Dawa, Ethiopia: A cross-sectional study	2021	Exclude - Irrelevant	-
509	Ammann, A. J.	AIDS decision threatens drugs trials	1999	Exclude - Irrelevant	-
510	Amo-Adjei, Joshua; Kumi-Kyereme, Akwasi; Anamaale Tuoyire, Derek	Transactional sex among female university students in Ghana: Implications for HIV education	2014	Exclude - Irrelevant	-
511	Amoako Johnson, F.; Padmadas, S. S.; Smith, P. W.	Orphanhood and vulnerability: a conduit to poor child health outcomes in Rwanda	2010	Exclude - Irrelevant	-
512	Amoo, E.O.; Adekeye, O.A.; Omumu, F.; Akinpelu, O.O.; Ajayi, M.P.; Olawande, T.; Adeusi, S.O.	Drug use and high-risk sexual behavior among school-going adolescents in Nigeria	2020	Exclude - Irrelevant	-
513	Amos, Taryn; Stein, Dan J; Ipser, Jonathan C	Pharmacological interventions for preventing post-traumatic stress disorder (PTSD)	2014	Exclude - Irrelevant	-
514	Ampt, F. H.; Mudogo, C.; Gichangi, P.; Lim, M. S. C.; Manguro, G.; Chersich, M.; Jaoko, W.; Temmerman, M.; Laini, M.; Comrie-Thomson, L.; Stoove, M.; Agius, P. A.; Hellard, M.; L'Engle, K.; Luchters, S.	WHISPER or SHOUT study: protocol of a cluster-randomised controlled trial assessing mHealth sexual reproductive health and nutrition interventions among female sex workers in Mombasa, Kenya	2017	Exclude - Irrelevant	-
515	Amuquandoh A; Escamilla V; Mofolo I; Rosenberg NE	Exploring the spatial relationship between primary road distance to antenatal clinics and HIV prevalence in pregnant females of Lilongwe, Malawi.	2019	Exclude - Irrelevant	-
516	Anaedobe CG; Ajani TA	Co-infection of Herpes Simplex Virus Type 2 and HIV Infections among Pregnant Women in Ibadan, Nigeria.	2019	Exclude - Irrelevant	-
517	Anaedobe, C. G.; Fowotade, A.; Omoruyi, C. E.; Bakare, R. A.	Prevalence, sociodemographic features and risk factors of Hepatitis B virus infection among pregnant women in Southwestern Nigeria	2015	Exclude - Irrelevant	-
518	Anagonou, S. Y.; Chabi Tamou, C.; Josse, R.; Helynck, B.; Gninafon, M.	[Seroprevalence of treponematosis among pregnant women in Cotonou (Benin)]	1993	Exclude - Irrelevant	-
519	Anand, A.; Shiraishi, R. W.; Bunnell, R. E.; Jacobs, K.; Solehdin, N.; Abdul-Quader, A. S.; Marum, L. H.; Muttunga, J. N.; Kamoto, K.; Aberle-Grasse, J. M.; Diaz, T.	Knowledge of HIV status, sexual risk behaviors and contraceptive need among people living with HIV in Kenya and Malawi	2009	Exclude - Irrelevant	-
520	Anand, P.; Baeten, J. M.; Ngure, K.; Mugo, N.; Bukusi, E. A.; Irungu, E.; Odoyo, J.; Morton, J.; Mugwanya, K.	PrEP CONTINUATION AMONG PERI-CONCEPTION, PREGNANT, AND LACTATING WOMEN IN KENYA	2023	Exclude - Irrelevant	-
521	Andare N; Ochola S; Chege P	Determinants of infant feeding practices among mothers living with HIV attending prevention of mother to child transmission Clinic at Kiambu Level 4 hospital, Kenya: a cross-sectional study.	2019	Exclude - Irrelevant	-
522	Ande, A.; Olagbuji, B.; Ezeanochie, M.	An audit of maternal deaths from a referral university teaching hospital in Nigeria: the emergence of HIV/AIDS as a leading cause	2012	Exclude - Irrelevant	-
523	Andersen, M.; Roxby, A.; Marx, G.; Bosire, R.; Farquhar, C.; Kiarie, J.; Unger, J.	Reproductive desires and family planning and safer conception knowledge among women in HIV-serodiscordant relationships in Kenya: A qualitative study	2015	Exclude - Irrelevant	-
524	Anderson K; Kalk E; Madlala HP; Nyemba DC; Jacob N; Slogrove A; Smith M; Kroon M; Harrison MC; Eley BS; Boulle A; Myer L; Davies MA	Preterm birth and severe morbidity in hospitalized neonates who are HIV exposed and uninfected compared with HIV unexposed.	2021	Exclude - Irrelevant	-
525	Anderson K; Kalk E; Madlala HP; Nyemba DC; Kassanjee R; Jacob N; Slogrove A; Smith M; Eley BS; Cotton MF; Muloiwa R; Spittal G; Kroon M; Boulle A; Myer L; Davies MA	Increased infectious-cause hospitalization among infants who are HIV-exposed uninfected compared to HIV-unexposed.	2021	Exclude - Irrelevant	-
526	Anderson K; Mutemaringa T; Technau KG; Johnson LF; Braithwaite K; Mokotoane E; Boulle A; Davies On Behalf Of IeDEA-Sa Pediatrics MA	The next generation: Pregnancy in adolescents and women living with perinatally acquired HIV in South Africa.	2021	Exclude - Irrelevant	-
527	Anderson K; Mutemaringa T; Technau KG; Johnson LF; Braithwaite K; Mokotoane E; Boulle A; Davies On Behalf Of IeDEA-Sa Pediatrics MA	The next generation: Pregnancy in adolescents and women living with perinatally acquired HIV in South Africa.	2021	Exclude - Irrelevant	-
528	Anderson, Elizabeth R; Gates, Simon	Techniques and materials for closure of the abdominal wall in caesarean section	2004	Exclude - Irrelevant	-
529	Anderson, K.; Iyun, V.; Eley, B. S.; Rabie, H.; Ferreira, T.; Nuttall, J.; Frigati, L.; Van Dongen, N.; Davies, M. A.	Hospitalization among infants who initiate antiretroviral therapy before 3â€Šmonths of age	2023	Exclude - Irrelevant	-
530	Anderson, K.; Kalk, E.; Heekes, A.; Phelanyane, F.; Jacob, N.; Boulle, A.; Mehta, U.; Kassanjee, R.; Sridhar, G.; Ragone, L.; Vannappagari, V.; Davies, M. A.	Factors associated with vertical transmission of HIV in the Western Cape, South Africa: a retrospective cohort analysis	2024	Exclude - Irrelevant	-
531	Anderson, K.; Kalk, E.; Madlala, H. P.; Nyemba, D. C.; Kassanjee, R.; Jacob, N.; Slogrove, A.; Smith, M.; Eley, B. S.; Cotton, M. F.; Muloiwa, R.; Spittal, G.; Kroon, M.; Boulle, A.; Myer, L.; Davies, M. A.	Increased infectious-cause hospitalization among infants who are HIV-exposed uninfected compared with HIV-unexposed	2021	Exclude - Irrelevant	-
532	Anderson, K.; Kalk, E.; Madlala, H.; Nyemba, D.C.; Jacob, N.; Slogrove, A.L.; Smith, M.; Kroon, M.; Harrison, M.; Eley, B.; Boulle, A.; Myer, L.; Davies, M.-A.	More severe disease in hospitalized HIV-exposed uninfected vs HIV-unexposed neonates	2020	Exclude - Irrelevant	-
533	Anderson, P.L.; Stranix-Chibanda, L.; Huang, S.; Hosek, S.; Kacanek, D.; Nematadzira, T.; Taulo, F.; Korutaro, V.; Nakabiito, C.; Masenya, M.; Lypen, K.; Chakhtoura, N.; Spiegel, H.M.; Chi, B.H.	TFV-DP in DBS for pregnant/postpartum adolescent and young women on prep in Africa	2020	Exclude - Irrelevant	-
534	Andersson, M. I.; Maponga, T. G.; Ijaz, S.; Theron, G.; Preiser, W.; Tedder, R. S.	High HBV viral loads in HIV-infected pregnant women at a tertiary hospital, South Africa	2012	Exclude - Irrelevant	-
535	Andersson, M.; Sandstrom, C.; Mola, G.; Amoa, A. B.; Andersson, R.; Yauieb, A.	Awareness of and attitudes towards HIV among pregnant women at the Antenatal Clinic, Port Moresby General Hospital	2003	Exclude - Irrelevant	-
536	Andriamahenina, R.; Ravelojaona, B.; Rarivoharilala, E.; Ravaoarimalala, C.; Andriamiadana, J.; Andriamahefazafy, B.; May, J. F.; Behets, F.; Rasamindrakotroka, A.	[AIDS in Madagascar. I. Epidemiology, projections, socioeconomic impact, interventions]	1998	Exclude - Irrelevant	-
537	Angelucci, M.; Bennett, D.	Adverse Selection in the Marriage Market: HIV Testing and Marriage in Rural Malawi	2021	Exclude - Irrelevant	-
538	Angermayr, Lucia; Clar, Christine	Iodine supplementation for preventing iodine deficiency disorders in children	2004	Exclude - Irrelevant	-
539	Angira, F.	Nevirapine-associated hepatotoxicity and rash among HIV-infected pregnant women in Kenya	2012	Exclude - Irrelevant	-
540	Angira, F.; Peters, P. J.; Polle, N.; Zeh, C.; Masaba, R.; Borkowf, C. B.; Oyaro, B.; Omolo, P.; Ogindo, P.; Ndivo, R.; Lando, R.; Fowler, M. G.; Weidle, T. K. P. J.; Thomas,	Nevirapine-associated hepatotoxicity and rash among HIV-infected pregnant women in Kenya	2011	Exclude - Irrelevant	-
541	Angrist N; Matshaba M; Gabaitiri L; Anabwani G	Revealing a safer sex option to reduce HIV risk: a cluster-randomized trial in Botswana.	2019	Exclude - Irrelevant	-
542	Anigilaje, E. A.; Dabit, J. O.; Nweke, N. O.; Agbedeh, A. A.	Prevalence and risk factors of cytomegalovirus infection among HIV-infected and HIV-exposed uninfected infants in Nigeria	2015	Exclude - Irrelevant	-
543	Anigilaje, E. A.; Dabit, O. J.; Olutola, A.; Ageda, B.; Aderibigbe, S. A.	HIV-free survival according to the early infant-feeding practices; a retrospective study in an anti-retroviral therapy programme in Makurdi, Nigeria	2015	Exclude - Irrelevant	-
544	Anigilaje, E. A.; Olutola, A.	Prevalence and risk factors of undernutrition among antiretroviral-therapy-naive subjects aged under 5 years old in Makurdi, Nigeria: a retrospective study	2015	Exclude - Irrelevant	-
545	Aniley, A. B.; Ayele, T. A.; Zeleke, E. G.; Kassa, A. A.	Factors associated with late Human Immunodeficiency Virus (HIV) diagnosis among peoples living with it, Northwest Ethiopia: hospital based unmatched case-control study	2016	Exclude - Irrelevant	-
546	Aninanya, G.A.; Abiiro, G.A.; Wombeogo, M.W.	Determinants of adherence to antiretroviral therapy among persons living with human immune deficiency virus in the upper east region	2019	Exclude - Irrelevant	-
547	Ankomah, A.; Mamman-Daura, F.; Omoregie, G.; Anyanti, J.	Reasons for delaying or engaging in early sexual initiation among adolescents in Nigeria	2011	Exclude - Irrelevant	-
548	Ankunda R; Cumber SN; Atuhaire C; Kabanda T; Nkfusai CN; Wirsiy FS; Turyakira E	Loss to follow-up and associated maternal factors among HIV-exposed infants at the Mbarara Regional Referral Hospital, Uganda: a retrospective study.	2020	Exclude - Irrelevant	-
549	Anoje, C.; Aiyenigba, B.; Suzuki, C.; Badru, T.; Akpoigbe, K.; Odo, M.; Odafe, S.; Adedokun, O.; Torpey, K.; Chabikuli, O. N.	Reducing mother-to-child transmission of HIV: findings from an early infant diagnosis program in south-south region of Nigeria	2012	Exclude - Irrelevant	-
550	Anoubissi JD; Gabriel EL; Kengne Nde C; Fokam J; Tseuko DG; Messeh A; Moussa Y; Nkenfou CN; Bonono L; Billong SC; Nfetam JE	Factors associated with risk of HIV-infection among pregnant women in Cameroon: Evidence from the 2016 national sentinel surveillance survey of HIV and syphilis.	2019	Exclude - Irrelevant	-
551	Ansari, A.; Vincent, J. P.; Moorhouse, L.; Shimakawa, Y.; Nayagam, S.	Risk of early horizontal transmission of hepatitis B virus in children of uninfected mothers in sub-Saharan Africa: a systematic review and meta-analysis	2023	Exclude - Irrelevant	-
552	Antelman, G.; Kaaya, S.; Wei, R.; Mbwambo, J.; Msamanga, G. I.; Fawzi, W. W.; Fawzi, M. C.	Depressive symptoms increase risk of HIV disease progression and mortality among women in Tanzania	2007	Exclude - Irrelevant	-
553	Antelman, G.; Msamanga, G. I.; Spiegelman, D.; Urassa, E. J.; Narh, R.; Hunter, D. J.; Fawzi, W. W.	Nutritional factors and infectious disease contribute to anemia among pregnant women with human immunodeficiency virus in Tanzania	2000	Exclude - Irrelevant	-
554	Antelman, Gretchen; Smith Fawzi, Mary C.; Kaaya, Sylvia; Mbwambo, Jessie; Msamanga, Gernard I.; Hunter, David J.; Fawzi, Wafaie W.	Predictors of HIV-1 serostatus disclosure: A prospective study among HIV-infected pregnant women in Dar es Salaam, Tanzania	2001	Exclude - Irrelevant	-
555	Antony KM; Kazembe PN; Pace RM; Levison J; Phiri H; Chiudzu G; Harris RA; Chirwa R; Nyondo M; Marko E; Chigayo A; Nanthuru D; Banda B; Twyman N; Ramin SM; Raine SP; Belfort MA; Aagaard KM	Population-Based Estimation of the Preterm Birth Rate in Lilongwe, Malawi: Making Every Birth Count.	2020	Exclude - Irrelevant	-
556	Apalata, T.; Longo-Mbenza, B.; Sturm, A.; Carr, W.; Moodley, P.	Factors Associated with Symptomatic Vulvovaginal Candidiasis: A Study among Women Attending a Primary Healthcare Clinic in Kwazulu-Natal, South Africa	2014	Exclude - Irrelevant	-
557	Apea-Kubi, K. A.; Yamaguchi, S.; Sakyi, B.; Ofori-Adjei, D.	HTLV-1 and other viral sexually transmitted infections in antenatal and gynaecological patients in Ghana	2006	Exclude - Irrelevant	-
558	Appiagyei, A. A.; Vwalika, B.; Honart, A. W.; Kumwenda, A.; Mabula, C.; Rittenhouse, K.; Kasaro, M. P.; Stringer, E. M.; Stringer, J.; Price, J. T.	61 Maternal mid-upper arm circumference is associated with small for gestational age in a Zambian cohort	2021	Exclude - Irrelevant	-
559	Appiagyei, A.; Domjahn, B.; Kilembe, W.; Allen, S.	Couples' voluntary HIV counseling and testing in antenatal care services: Implications for prevention of mother-to-child transmission of HIV	2012	Exclude - Irrelevant	-
560	Appiagyei, A.A.; Vwalika, B.; Honart, A.W.; Kumwenda, A.; Mabula, C.; Rittenhouse, K.; Kasaro, M.P.; Stringer, E.M.; Stringer, J.; Price, J.T.	61 Maternal mid-upper arm circumference is associated with small for gestational age in a Zambian cohort	2021	Exclude - Irrelevant	-
561	Appleton, Katherine M; Sallis, Hannah M; Perry, Rachel; Ness, Andrew R; Churchill, Rachel	Omega-3 fatty acids for depression in adults	2015	Exclude - Irrelevant	-
562	Aragie TG; Abate BB	Utilization of Reproductive Health Services and Associated Factors among Secondary School Students in Woldia Town, Northeast Ethiopia.	2021	Exclude - Irrelevant	-
563	Aragie TG; Abate BB	Utilization of Reproductive Health Services and Associated Factors among Secondary School Students in Woldia Town, Northeast Ethiopia.	2021	Exclude - Irrelevant	-
564	Arcand, J. L.; Wouabe, E. D.	Teacher training and HIV/AIDS prevention in West Africa: regression discontinuity design evidence from the Cameroon	2010	Exclude - Irrelevant	-
565	Archer, B.; Cohen, C.; Naidoo, D.; Thomas, J.; Makunga, C.; Blumberg, L.; Venter, M.; Timothy, G.; Puren, A.; McAnerney, J.; Cengimbo, A.; Schoub, B.	Interim report on pandemic H1N1 influenza virus infections in South Africa, April to October 2009: epidemiology and factors associated with fatal cases	2009	Exclude - Irrelevant	-
566	Arditi, Chantal; RÃ¨ge-Walther, Myriam; Durieux, Pierre; Burnand, Bernard	Computer-generated reminders delivered on paper to healthcare professionals: effects on professional practice and healthcare outcomes	2017	Exclude - Irrelevant	-
567	Arendt, G.; von Giesen, H. J.	HIV-1-positive female migrants in Northrhine-Westphalia--relevant, but unfocussed problem?	2003	Exclude - Irrelevant	-
568	Arikawa, S.; Dumazert, P.; Messou, E.; Burgos-Soto, J.; Tiendrebeogo, T.; Zahui, A.; Horo, A.; Minga, A.; Becquet, R.	Childbearing desire and reproductive behaviors among women living with HIV: A cross-sectional study in Abidjan, CÃ´te d'Ivoire	2020	Exclude - Irrelevant	-
569	Arikawa, S.; Eboua, T.; Kouakou, K.; N'Gbeche, M. S.; Amorissani-Folquet, M.; Moh, C.; Amoussou-Bouah, U. B.; Coffie, P. A.; Becquet, R.; Leroy, V.	Pregnancy incidence and associated factors among HIV-infected female adolescents in HIV care in urban Cote d'Ivoire, 2009-2013	2016	Exclude - Irrelevant	-
570	Arinaitwe, E.; Ades, V.; Ninsiima, B.; Walakira, A.; Muggaga, O.; Patil, T. S.; Kamya, M. R.; Nasr, S.; Filler, S.; Dorsey, G.	Associations between intermittent preventive therapy with sulfadoxine-pyrimethamine and placental malaria in an area of high antifolate resistance in tororo, Uganda	2012	Exclude - Irrelevant	-
571	Arinaitwe, E.; Ades, V.; Walakira, A.; Ninsiima, B.; Mugagga, O.; Patil, T. S.; Schwartz, A.; Kamya, M. R.; Nasr, S.; Chang, M.; Filler, S.; Dorsey, G.	Intermittent preventive therapy with sulfadoxine-pyrimethamine for malaria in pregnancy: a cross-sectional study from Tororo, Uganda	2013	Exclude - Irrelevant	-
572	Arinaitwe, E.; Gasasira, A.; Verret, W.; Homsy, J.; Wanzira, H.; Kakuru, A.; Sandison, T. G.; Young, S.; Tappero, J. W.; Kamya, M. R.; Dorsey, G.	The association between malnutrition and the incidence of malaria among young HIV-infected and -uninfected Ugandan children: a prospective study	2012	Exclude - Irrelevant	-
573	Arinze F; Gong W; Green AF; De Schacht C; Carlucci JG; Silva W; Claquin G; Tique JA; Stefanutto M; Graves E; Van Rompaey S; Alvim MFS; Tomo S; Moon TD; Wester CW	Immunodeficiency at Antiretroviral Therapy Start: Five-Year Adult Data (2012-2017) Based on Evolving National Policies in Rural Mozambique.	2020	Exclude - Irrelevant	-
574	Ariyoshi, K.; Schim van der Loeff, M.; Cook, P.; Whitby, D.; Corrah, T.; Jaffar, S.; Cham, F.; Sabally, S.; O'Donovan, D.; Weiss, R. A.; Schulz, T. F.; Whittle, H.	Kaposi's sarcoma in the Gambia, West Africa is less frequent in human immunodeficiency virus type 2 than in human immunodeficiency virus type 1 infection despite a high prevalence of human herpesvirus 8	1998	Exclude - Irrelevant	-
575	Armstrong, E.; Kaul, R.	Beyond bacterial vaginosis: vaginal lactobacilli and HIV risk	2021	Exclude - Irrelevant	-
576	Armstrong, S.	Rape in South Africa: an invisible part of apartheid's legacy	1994	Exclude - Irrelevant	-
577	Arnold, M.; Moore, S. W.	HIV exposure does not worsen outcome in stage III necrotizing enterocolitis with current treatment protocols	2012	Exclude - Irrelevant	-
578	Aro, T.; Kantele, A.	Hospital admissions of refugees, asylum seekers and undocumented migrants: Ten-year retrospective study	2021	Exclude - Irrelevant	-
579	Arrowsmith, Myat E; Aicken, Catherine Rh; Saxena, Sonia; Majeed, Azeem	Strategies for improving the acceptability and acceptance of the copper intrauterine device	2012	Exclude - Irrelevant	-
580	Arsenault, J. E.; Webb, A. L.; Koulinska, I. N.; Aboud, S.; Fawzi, W. W.; Villamor, E.	Association between breast milk erythropoietin and reduced risk of mother-to-child transmission of HIV	2010	Exclude - Irrelevant	-
581	Arsenault, Je; Aboud, S; Manji, Kp; Fawzi, Ww; Villamor, E	Vitamin supplementation increases risk of subclinical mastitis in HIV-infected women	2010	Exclude - Irrelevant	-
582	Arvelo, W.; Kim, A.; Creek, T.; Legwaila, K.; Puhr, N.; Johnston, S.; Masunge, J.; Davis, M.; Mintz, E.; Bowen, A.	Case-control study to determine risk factors for diarrhea among children during a large outbreak in a country with a high prevalence of HIV infection	2010	Exclude - Irrelevant	-
583	Arvieux, C.	[Epidemiology of HIV infection in 2005]	2005	Exclude - Irrelevant	-
584	Aryeetey, R. N.; Marquis, G. S.; Timms, L.; Lartey, A.; Brakohiapa, L.	Subclinical mastitis is common among Ghanaian women lactating 3 to 4 months postpartum	2008	Exclude - Irrelevant	-
585	Asamoah-odei, E.	Where "being married" may be the greatest risk factor for acquiring HIV. Country focus: Ghana	1996	Exclude - Irrelevant	-
586	Asamoah-Odei, E.; Garcia Calleja, J. M.; Boerma, J. T.	HIV prevalence and trends in sub-Saharan Africa: no decline and large subregional differences	2004	Exclude - Irrelevant	-
587	Asarnow, L. D.; Norwood, P. P.; Christodoulou, J.; Tomlinson, M.; Rotheram-Borus, M. J.	The concurrent and longitudinal relationship between perinatal sleep difficulties and depression in a large sample of high-risk women in south africa	2023	Exclude - Irrelevant	-
588	Asarnow, L. D.; Norwood, P. P.; Christodoulou, J.; Tomlinson, M.; Rotheram-Borus, M. J.	The Concurrent and Longitudinal Relationship between Perinatal Sleep Difficulties and Depression in a Large Sample of High-Risk Women in South Africa	2024	Exclude - Irrelevant	-
589	Asbjornsdottir, K. H.; Slyker, J. A.; Maleche-Obimbo, E.; Wamalwa, D.; Otieno, P.; Gichuhi, C. M.; John-Stewart, G.	Breastfeeding Is Associated with Decreased Risk of Hospitalization among HIV-Exposed, Uninfected Kenyan Infants	2016	Exclude - Irrelevant	-
590	Asbjornsdottir, K. H.; Slyker, J. A.; Weiss, N. S.; Mbori-Ngacha, D.; Maleche-Obimbo, E.; Wamalwa, D.; John-Stewart, G.	Breastfeeding is associated with decreased pneumonia incidence among HIV-exposed, uninfected Kenyan infants	2013	Exclude - Irrelevant	-
591	Aschenbrenner DS	HIV Drug May Increase Risk of Neural Tube Birth Defects.	2019	Exclude - Irrelevant	-
592	Asefa, A.; Beyene, H.	Awareness and knowledge on timing of mother-to-child transmission of HIV among antenatal care attending women in Southern Ethiopia: a cross sectional study	2013	Exclude - Irrelevant	-
593	Aseffa, A.; Ishak, A.; Stevens, R.; Fergussen, E.; Giles, M.; Yohannes, G.; Kidan, K. G.	Prevalence of HIV, syphilis and genital chlamydial infection among women in north-west Ethiopia	1998	Exclude - Irrelevant	-
594	Ashaba, S.; Kaida, A.; Burns, B. F.; O'Neil, K.; Dunkley, E.; Psaros, C.; Kastner, J.; Tsai, A. C.; Bangsberg, D. R.; Matthews, L. T.	Understanding coping strategies during pregnancy and the postpartum period: a qualitative study of women living with HIV in rural Uganda	2017	Exclude - Irrelevant	-
595	Ashaba, S.; Kaida, A.; Coleman, J. N.; Burns, B. F.; Dunkley, E.; O'Neil, K.; Kastner, J.; Sanyu, N.; Akatukwasa, C.; Bangsberg, D. R.; Matthews, L. T.; Psaros, C.	Psychosocial challenges facing women living with HIV during the perinatal period in rural Uganda	2017	Exclude - Irrelevant	-
596	Ashimi, A. O.; Omole-Ohonsi, A.; Amole, T. G.; Ugwa, E. A.	Pregnant women's knowledge and attitude to mother to child transmission of human immuno-deficiency virus in a rural community in Northwest Nigeria	2014	Exclude - Irrelevant	-
597	Ashiono, E.; Achwoka, D.; Mutugi, J.; Rakwar, J.; Wafula, A.; Chabikuli, O. N.	Vertical HIV transmission in perinatally-exposed infants in South-Rift region of Kenya: a retrospective cross sectional study	2017	Exclude - Irrelevant	-
598	Ashipala, D. O.; Shikukumwa, G.; Joel, M. H.	Knowledge, attitudes and practices of HIV-positive mothers regarding the benefits of exclusive breastfeeding at a regional hospital in the north east of Namibia	2021	Exclude - Irrelevant	-
599	Ashkir, S.; Abel, T.; Khaliq, O. P.; Moodley, J.	COVID-19 vaccine hesitancy among pregnant women in an antenatal clinic in Durban, South Africa	2023	Exclude - Irrelevant	-
600	Asiimwe-Okiror, G.; Opio, A. A.; Musinguzi, J.; Madraa, E.; Tembo, G.; Carael, M.	Change in sexual behaviour and decline in HIV infection among young pregnant women in urban Uganda	1997	Exclude - Irrelevant	-
601	Asiimwe-Okiror, Godwil; Opio, Alex A.; Musinguzi, Joshua; Madraa, Elizabeth; Tembo, George; CaraÃ«l, Michel	Changes in sexual behaviour and decline in HIV infection among young pregnant women in urban Uganda	1997	Exclude - Irrelevant	-
602	Asiki, G.; Abaasa, A.; Ruzagira, E.; Kibengo, F.; Bahemuka, U.; Mulondo, J.; Seeley, J.; Bekker, L. G.; Delany, S.; Kaleebu, P.; Kamali, A.	Willingness to participate in HIV vaccine efficacy trials among high risk men and women from fishing communities along Lake Victoria in Uganda	2013	Exclude - Irrelevant	-
603	Asiki, G.; Seeley, J.; Srey, C.; Baisley, K.; Lightfoot, T.; Archileo, K.; Agol, D.; Abaasa, A.; Wakeham, K.; Routledge, M. N.; Wild, C. P.; Newton, R.; Gong, Y. Y.	A pilot study to evaluate aflatoxin exposure in a rural Ugandan population	2014	Exclude - Irrelevant	-
604	Asing-Johanson, E.; Hofvander, Y.	[Children are losers in the African AIDS epidemic. Protective network of the extended family is diminishing]	1993	Exclude - Irrelevant	-
605	Asio, D. J.; Nabukenya, S.; Kusemererwa, S.; Mugisha Okello, J.; Ruzagira, E.; Kaleebu, P.	Recruitment of participants into an HIV vaccine preparedness study: Experiences from Masaka, Uganda	2021	Exclude - Irrelevant	-
606	Asio, D.J.; Nabukenya, S.; Kusemererwa, S.; Mugisha Okello, J.; Ruzagira, E.; Kaleebu, P.	Recruitment of participants into an HIV vaccine preparedness study: Experiences from Masaka, Uganda	2021	Exclude - Irrelevant	-
607	Asmamaw, T.; Alemu, A.; Alemu, A.; Unakal, C.	Prevalence of malaria and HIV among pregnant women attending antenatal clinics at felege hiwot referral hospital and addis zemen health center in northwest of ethiopia	2013	Exclude - Irrelevant	-
608	Asrie, F.	Prevalence of anemia and its associated factors among pregnant women receiving antenatal care at Aymiba Health Center, northwest Ethiopia	2017	Exclude - Irrelevant	-
609	Astawesegn, F. H.; Mannan, H.; Stulz, V.; Conroy, E.	Understanding the uptake and determinants of prevention of mother-to-child transmission of HIV services in East Africa: Mixed methods systematic review and meta-analysis	2024	Exclude - Irrelevant	-
610	Astawesegn, F. H.; Stulz, V.; Conroy, E.; Mannan, H.	Trends and effects of antiretroviral therapy coverage during pregnancy on mother-to-child transmission of HIV in Sub-Saharan Africa. Evidence from panel data analysis	2022	Exclude - Irrelevant	-
611	Atalay AA; Abebe RK; Dadhi AE; Bededa WK	Seroprevalence of hepatitis B virus among pregnant women attending Antenatal care in Dilla University Referral Hospital Gedio Zone, Ethiopia; health facility based cross-sectional study.	2021	Exclude - Irrelevant	-
612	Atalay, A. A.; Abebe, R. K.; Dadhi, A. E.; Bededa, W. K.	Seroprevalence of hepatitis B virus among pregnant women attending Antenatal care in Dilla University Referral Hospital Gedio Zone, Ethiopia; Health facility based cross-sectional study	2021	Exclude - Irrelevant	-
613	Ategeka J; Wasswa R; Olwoch P; Kakuru A; Natureeba P; Muehlenbachs A; Kamya MR; Dorsey G; Rizzuto G	The prevalence of histologic acute chorioamnionitis among HIV infected pregnant women in Uganda and its association with adverse birth outcomes.	2019	Exclude - Irrelevant	-
614	Atewogbola, G. O.; Olufemi, B. T.; Babawale, A. A.; Taiwo, M. A.; Tadese, S. A.; Olaniyan, A. A.; Sule, W. F.	Multiple Sexual Partners as Major Predictor of Human Immunodeficiency Virus Seropositivity Among Pregnant Women, Osun State, Nigeria	2021	Exclude - Irrelevant	-
615	Athuman, Mwaka; Kabanywanyi, Abdunoor M; Rohwer, Anke C	Intermittent preventive antimalarial treatment for children with anaemia	2015	Exclude - Irrelevant	-
616	Atilola, G.; Tomisin, O.; Randle, M.; Isaac, K.O.; Odutolu, G.; Olomu, J.; Adenuga, L.	Epidemiology of HBV in pregnant women, South West Nigeria	2018	Exclude - Irrelevant	-
617	Atlaw, D.; Sahiledengle, B.; Degno, S.; Mamo, A.; Gudisa, Z.; Zenbaba, D.; Shiferaw, Z.; Gezahegn, H.	Utilization of provider-initiated HIV testing and counselling in Ethiopia: a systematic review and meta-analysis	2022	Exclude - Irrelevant	-
618	Atowoju, I.; Dawer, P.; Asrani, M.; Panjiyar, B.	Impact of maternal HIV infection on perinatal outcomes: A systematic review	2024	Exclude - Irrelevant	-
619	Atuhaire C; Rukundo GZ; Nambozi G; Ngonzi J; Atwine D; Cumber SN; Brennaman L	Prevalence of postpartum depression and associated factors among women in Mbarara and Rwampara districts of south-western Uganda.	2021	Exclude - Irrelevant	-
620	Atuhaire, C.; Rukundo, G. Z.; Nambozi, G.; Ngonzi, J.; Atwine, D.; Cumber, S. N.; Brennaman, L.	Prevalence of postpartum depression and associated factors among women in Mbarara and Rwampara districts of south-western Uganda	2021	Exclude - Irrelevant	-
621	Atukunda EC; Mugyenyi GR; Atuhumuza EB; Kaida A; Boatin A; Agaba AG; Matthews LT	Factors Associated with Pregnancy Intentions Amongst Postpartum Women Living with HIV in Rural Southwestern Uganda.	2019	Exclude - Irrelevant	-
622	Atukunda EC; Mugyenyi GR; Musiimenta A; Kaida A; Atuhumuza EB; Lukyamuzi EJ; Agaba AG; Obua C; Matthews LT	Structured and sustained family planning support facilitates effective use of postpartum contraception amongst women living with HIV in South Western Uganda: A randomized controlled trial.	2021	Exclude - Irrelevant	-
623	Atukunda EC; Mugyenyi GR; Obua C; Atuhumuza EB; Lukyamuzi EJ; Kaida A; Agaba AG; Matthews LT	Provision of family planning vouchers and early initiation of postpartum contraceptive use among women living with HIV in southwestern Uganda: A randomized controlled trial.	2019	Exclude - Irrelevant	-
624	Atukunda, E. C.; Mugyenyi, G. R.; Musiimenta, A.; Kaida, A.; Atuhumuza, E. B.; Lukyamuzi, E. J.; Agaba, A. G.; Obua, C.; Matthews, L. T.	Structured and sustained family planning support facilitates effective use of postpartum contraception amongst women living with HIV in South Western Uganda: A randomized controlled trial	2021	Exclude - Irrelevant	-
625	Atukunda, E. C.; Mugyenyi, G. R.; Oloro, J.; Hughes, S.	Tackling sexually transmitted infection burden in Ugandan communities living in the United Kingdom: a qualitative analysis of the socio-cultural interpretation of disease and condom use	2015	Exclude - Irrelevant	-
626	Atukunda, E. C.; Owembabazi, M.; Pratt, M. C.; Psaros, C.; Muyindike, W.; Chitneni, P.; Bwana, M. B.; Bangsberg, D.; Haberer, J. E.; Marrazzo, J.; Matthews, L. T.	A qualitative exploration to understand barriers and facilitators to daily oral PrEP uptake and sustained adherence among HIV-negative women planning for or with pregnancy in rural Southwestern Uganda	2022	Exclude - Irrelevant	-
627	Atwell JE; Thumar B; Formica MA; Robinson LJ; Walsh EE; King CL; Karron RA	Hypergammaglobulinemia and Impaired Transplacental Transfer of Respiratory Syncytial Virus Antibody in Papua New Guinea.	2019	Exclude - Irrelevant	-
628	Atwood, K. A.; Kennedy, S. B.; Shamblen, S.; Taylor, C. H.; Quaqua, M.; Bee, E. M.; Gobeh, M. E.; Woods, D. V.; Dennis, B.	Reducing sexual risk taking behaviors among adolescents who engage in transactional sex in post-conflict Liberia	2012	Exclude - Irrelevant	-
629	Audet CM; Graves E; EmÃ­lio AM; Matino A; Paulo P; Aboobacar AM; Fonseca CL; Van Rompaey S; De Schacht C	Effect of a storytelling intervention on the retention of serodiscordant couples in ART/PrEP services at antenatal clinic in Namacurra province in ZambÃ©zia, Mozambique.	2021	Exclude - Irrelevant	-
630	Audet CM; Graves E; EmÃ­lio AM; Matino A; Paulo P; Aboobacar AM; Fonseca CL; Van Rompaey S; De Schacht C	Effect of a storytelling intervention on the retention of serodiscordant couples in ART/PrEP services at antenatal clinic in Namacurra province in ZambÃ©zia, Mozambique.	2021	Exclude - Irrelevant	-
631	Audet, C. M.; Blevins, M.; Cherry, C. B.; Gonzalez-Calvo, L.; Green, A. F.; Moon, T. D.	Understanding intra-vaginal and labia minora elongation practices among women heads-of-households in Zambezia Province, Mozambique	2017	Exclude - Irrelevant	-
632	Audet, C. M.; Buehler, C.; Belvins, M.; Green, A.; Moon, T. D.	Intra-vaginal practices and stretching of the labia minora may contribute to an increased risk of STI/ HIV infection in Mozambique	2015	Exclude - Irrelevant	-
633	Audet, C. M.; Burlison, J.; Moon, T. D.; Sidat, M.; Vergara, A. E.; Vermund, S. H.	Sociocultural and epidemiological aspects of HIV/AIDS in Mozambique	2010	Exclude - Irrelevant	-
634	Audet, C. M.; Graves, E.; EmÃ­lio, A. M.; Matino, A.; Paulo, P.; Aboobacar, A. M.; Fonseca, C. L.; Van Rompaey, S.; De Schacht, C.	Effect of a storytelling intervention on the retention of serodiscordant couples in ART/PrEP services at antenatal clinic in Namacurra province in ZambÃ©zia, Mozambique	2021	Exclude - Irrelevant	-
635	Audu, R. A.; Salu, O. B.; Musa, A. Z.; Onyewuche, J.; Funso-Adebayo, E. O.; Iroha, E. O.; Ezeaka, V. C.; Adetifa, I. M.; Okoeguale, B.; Idigbe, E. O.	Estimation of the rate of mother to child transmission of HIV in Nigeria	2006	Exclude - Irrelevant	-
636	Audureau, E.; Kahn, J. G.; Besson, M. H.; Saba, J.; Ladner, J.	Scaling up prevention of mother-to-child HIV transmission programs in sub-Saharan African countries: a multilevel assessment of site-, program- and country-level determinants of performance	2013	Exclude - Irrelevant	-
637	Augustincic, Polec Lana; Petkovic, Jennifer; Welch, Vivian; Ueffing, Erin; Tanjong, Ghogomu Elizabeth; Pardo, Pardo Jordi; Grabowsky, Mark; Attaran, Amir; Wells, George A; Tugwell, Peter	Strategies to increase the ownership and use of insecticide-treated bednets to prevent malaria	2015	Exclude - Irrelevant	-
638	Aung, A.; Kerschberger, B.; Mamba, C.; Mpala, Q.; Ntshalintshali, N.; Nesbitt, R.; Mabhena, E.; Daka, M.; Nzima, M.; Tombo, M.-L.; Matse, S.; Telnov, A.; Rusch, B.; Gonzalez, A.; Ciglenecki, I.	Programmatic outcomes of pre-exposure prophylaxis (PrEP) in a resource constraint high HIV incidence setting in Eswatini	2020	Exclude - Irrelevant	-
639	Austrian K; Soler-Hampejsek E; Behrman JR; Digitale J; Jackson Hachonda N; Bweupe M; Hewett PC	The impact of the Adolescent Girls Empowerment Program (AGEP) on short and long term social, economic, education and fertility outcomes: a cluster randomized controlled trial in Zambia.	2020	Exclude - Irrelevant	-
640	Austrian K; Soler-Hampejsek E; Behrman JR; Digitale J; Jackson Hachonda N; Bweupe M; Hewett PC	The impact of the Adolescent Girls Empowerment Program (AGEP) on short and long term social, economic, education and fertility outcomes: a cluster randomized controlled trial in Zambia.	2020	Exclude - Irrelevant	-
641	Auvinen, J.; Kylma, J.; Valimaki, M.; Bweupe, M.; Suominen, T.	Midwives' perspectives on male participation in PMTCT of HIV and how they can support it in Lusaka, Zambia	2014	Exclude - Irrelevant	-
642	Awadu, J. E.; Zalwango, S. K.; Sikorskii, A.; Giordani, B.; Bovin, M. J.; Musoke, P. M.; Ezeamama, A. E.	Growth differences by school-age and adolescence according to in utero and peripartum antiretroviral therapy exposure among Ugandan children	2023	Exclude - Irrelevant	-
643	Awiti Ujiji, O.; Ekstrom, A. M.; Ilako, F.; Indalo, D.; Rubenson, B.	"I will not let my HIV status stand in the way." Decisions on motherhood among women on ART in a slum in Kenya- a qualitative study	2010	Exclude - Irrelevant	-
644	Awobode, H. O.; Olubi, I. C.	Prevalence of Toxoplasma gondii and HIV infection among pregnant women in Ibadan North Local Government, Oyo State	2014	Exclude - Irrelevant	-
645	Awodele, O.; Popoola, D.; Odunsi, P.; Akinde, R.; Akintonwa, A.	Assessing the risk of birth defects associated with exposure to highly active anti-retroviral therapy during organogenesis in rats	2013	Exclude - Irrelevant	-
646	Awoleke, J. O.	Maternal risk factors for low birth weight babies in Lagos, Nigeria	2012	Exclude - Irrelevant	-
647	Awolude, O. A.; Adesina, O. A.; Oladokun, A.; Adewole, I. F.	Emergency obstetric patients in developing countries and prevalence of HIV infection	2009	Exclude - Irrelevant	-
648	Awolude, O.; Oladokun, A.; Adesina, O.; Adewole, I.; Okunlola, B.	Fertility desire and unsafe sexual practice among people living with HIV	2009	Exclude - Irrelevant	-
649	Awungafac, G.; Njukeng, P. A.; Ndasi, J. A.; Mbuagbaw, L. T.	Prevention of mother-to-child transmission of the Human Immunodeficiency Virus: investigating the uptake and utilization of maternal and child health services in Tiko health district, Cameroon	2015	Exclude - Irrelevant	-
650	Awusabo-Asare, K.; Anarfi, J. K.	Postpartum sexual abstinence in the era of AIDS in Ghana: prospects for change	1997	Exclude - Irrelevant	-
651	Ayanore, M. A.; Pavlova, M.; Groot, W.	Unmet reproductive health needs among women in some West African countries: a systematic review of outcome measures and determinants	2016	Exclude - Irrelevant	-
652	Ayebale, L.; Bakabulindi, P.; Tanga, E.	HIV positive lactating mothers a missed opportunity in the roll out of the eMTCT strategy in Uganda	2014	Exclude - Irrelevant	-
653	Ayele AA; Seid KA; Muhammed OS	Determinants of none-exclusive breast feeding practice among HIV positive women at selected Health Institutions in Ethiopia: case control study.	2019	Exclude - Irrelevant	-
654	Ayele, T. B.; Moyehodie, Y. A.	Prevalence of preterm birth and associated factors among mothers who gave birth in public hospitals of east Gojjam zone, Ethiopia	2023	Exclude - Irrelevant	-
655	Ayi, I; Sowah, Ao-K; Blay, Ea; Suzuki, T; Ohta, N; Ayeh-Kumi, Pf	Toxoplasma gondii infections among pregnant women, children and HIV-seropositive persons in Accra, Ghana	2016	Exclude - Irrelevant	-
656	Ayisi, J. G.; van Eijk, A. M.; Newman, R. D.; ter Kuile, F. O.; Shi, Y. P.; Yang, C.; Kolczak, M. S.; Otieno, J. A.; Misore, A. O.; Kager, P. A.; Lal, R. B.; Steketee, R. W.; Nahlen, B. L.	Maternal malaria and perinatal HIV transmission, western Kenya	2004	Exclude - Irrelevant	-
657	Ayisi, J. G.; van Eijk, A. M.; ter Kuile, F. O.; Kolczak, M. S.; Otieno, J. A.; Misore, A. O.; Kager, P. A.; Steketee, R. W.; Nahlen, B. L.	Risk factors for HIV infection among asymptomatic pregnant women attending an antenatal clinic in western Kenya	2000	Exclude - Irrelevant	-
658	Ayisi, J. G.; Van Eijk, A. M.; Ter Kuile, F. O.; Kolczak, M. S.; Otieno, J. A.; Misore, A. O.; Kager, P. A.; Steketee, R. W.; Nahlen, B. L.	The effect of dual infection with HIV and malaria on pregnancy outcome in western Kenya	2003	Exclude - Irrelevant	-
659	Ayouba, A.; Nerrienet, E.; Menu, E.; Lobe, M. M.; Thonnon, J.; Leke, R. J.; Barre-Sinoussi, F.; Martin, P.; Cunin, P.	Mother-to-child transmission of human immunodeficiency virus type 1 in relation to the season in Yaounde, Cameroon	2003	Exclude - Irrelevant	-
660	Ayouba, A.; Tene, G.; Cunin, P.; Foupouapouognigni, Y.; Menu, E.; Kfutwah, A.; Thonnon, J.; Scarlatti, G.; Monny-Lobe, M.; Eteki, N.; Kouanfack, C.; Tardy, M.; Leke, R.; Nkam, M.; Nlend, A. E.; Barre-Sinoussi, F.; Martin, P. M.; Nerrienet, E.	Low rate of mother-to-child transmission of HIV-1 after nevirapine intervention in a pilot public health program in Yaounde, Cameroon	2003	Exclude - Irrelevant	-
661	Ayoubzadeh, S.; Ben Abdallah, T.; Engelhard, P.; Gaye, D.; Kabamba, M.; Remal, M.; Seck, M.; Ba, R.; Da-rosa, F.; Diattara, P. G.	[AIDS and the Third World]	1987	Exclude - Irrelevant	-
662	Ayton SG; Pavlicova M; Tamir H; Abdool Karim Q	Development of a prognostic tool exploring female adolescent risk for HIV prevention and PrEP in rural South Africa, a generalised epidemic setting.	2020	Exclude - Irrelevant	-
663	Ayuo, P.; Musick, B.; Liu, H.; Braitstein, P.; Nyandiko, W.; Otieno-Nyunya, B.; Gardner, A.; Wools-Kaloustian, K.	Frequency and factors associated with adherence to and completion of combination antiretroviral therapy for prevention of mother to child transmission in western Kenya	2013	Exclude - Irrelevant	-
664	Azanaw, M. M.; Baraki, A. G.; Yenit, M. K.	Incidence and predictors of loss to follow-up among pregnant and lactating women in the Option B+ PMTCT program in Northwestern Ethiopia: a seven-year retrospective cohort study	2023	Exclude - Irrelevant	-
665	Azcoaga-Lorenzo, A.; Ferreyra, C.; Alvarez, A.; Palma, P. P.; Velilla, E.; del Amo, J.	Effectiveness of a PMTCT programme in rural Western Kenya	2011	Exclude - Irrelevant	-
666	Azeez A; Mutambayi R; Odeyemi A; Ndege J	Survival model analysis of tuberculosis treatment among patients with human immunodeficiency virus coinfection.	2019	Exclude - Irrelevant	-
667	Azeez, A.; Ndege, J.; Mutambayi, R.	Associated factors with unsuccessful tuberculosis treatment outcomes among tuberculosis/HIV coinfected patients with drug-resistant tuberculosis	2018	Exclude - Irrelevant	-
668	BÃ¤rnighausen K; Geldsetzer P; Matse S; Hettema A; Hughey AB; Dlamini P; Mavuso M; Fakudze D; Kahn K; BÃ¤rnighausen T; McMahon SA	Qualitative accounts of PrEP discontinuation from the general population in Eswatini.	2021	Exclude - Irrelevant	-
669	BÃ¤rnighausen, Kate; Geldsetzer, Pascal; Matse, Sindy; Hettema, Anita; Hughey, Allison B.; Dlamini, Phiwa; Mavuso, Mxolisi; Fakudze, David; Kahn, Kathleen; BÃ¤rnighausen, Till; McMahon, Shannon A.	Qualitative accounts of prep discontinuation from the general population in eswatini	2020	Exclude - Irrelevant	-
670	BÃ¤rnighausen, Kate; Geldsetzer, Pascal; Matse, Sindy; Hettema, Anita; Hughey, Allison B.; Dlamini, Phiwa; Mavuso, Mxolisi; Fakudze, David; Kahn, Kathleen; BÃ¤rnighausen, Till; McMahon, Shannon A.	Qualitative accounts of PrEP discontinuation from the general population in Eswatini	2021	Exclude - Irrelevant	-
671	BÃ©hanzin, L.; GuÃ©dou, F. A.; Geraldo, N.; MastÃ©tsÃ©, E. G.; Sossa, J. C.; Zannou, M. D.; Alary, M.	Early antiretroviral therapy and pre-exposure prophylaxis for HIV prevention among female sex workers in Cotonou, Benin: A demonstration project	2016	Exclude - Irrelevant	-
672	Baan, E.; de Ronde, A.; Luchters, S.; Vyankandondera, J.; Lange, J. M.; Pollakis, G.; Paxton, W. A.	HIV type 1 mother-to-child transmission facilitated by distinctive glycosylation sites in the gp120 envelope glycoprotein	2012	Exclude - Irrelevant	-
673	Babalola, S.; Tambashe, B. O.; Vondrasek, C.	Parental factors and sexual risk-taking among young people in Cote d'Ivoire	2005	Exclude - Irrelevant	-
674	Bachanas, P.; Medley, A.; Pals, S.; Kidder, D.; Antelman, G.; Benech, I.; DeLuca, N.; Nuwagaba-Biribonwoha, H.; Muhenje, O.; Cherutich, P.; Kariuki, P.; Katuta, F.; Bukuku, M.	Disclosure, knowledge of partner status, and condom use among HIV-positive patients attending clinical care in Tanzania, Kenya, and Namibia	2013	Exclude - Irrelevant	-
675	Bachanas, P.; Medley, A.; Pals, S.; Kidder, D.; Antelman, G.; Benech, I.; Deluca, N.; Nuwagaba-Biribonwoha, H.; Muhenje, O.; Cherutich, P.; Kariuki, P.; Katuta, F.; Bukuku, M.	Disclosure, knowledge of partner status, and condom use among HIV-positive patients attending clinical care in Tanzania, Kenya, and Namibia	2013	Exclude - Irrelevant	-
676	Badawi, M. M.; SalahEldin, M. A.; Idris, A. B.; Idris, E. B.; Mohamed, S. G.	Tuberculosis in Sudan: systematic review and meta analysis	2024	Exclude - Irrelevant	-
677	Bade, A.N.; Edagwa, B.; McMillan, J.E.; Siuzdak, G.E.; Gendelman, H.E.	Dolutegravir accumulates in the fetal brain following in utero exposure	2019	Exclude - Irrelevant	-
678	Badman, S. G.; Vallely, L. M.; Toliman, P.; Kariwiga, G.; Lote, B.; Pomat, W.; Holmer, C.; Guy, R.; Luchters, S.; Morgan, C.; Garland, S. M.; Tabrizi, S.; Whiley, D.; Rogerson, S. J.; Mola, G.; Wand, H.; Donovan, B.; Causer, L.; Kaldor, J.; Vallely, A.	A novel point-of-care testing strategy for sexually transmitted infections among pregnant women in high-burden settings: Results of a feasibility study in Papua New Guinea	2016	Exclude - Irrelevant	-
679	Bae, Wh; Wester, C; Smeaton, Lm; Shapiro, Rl; Lockman, S; Onyait, K; Thior, I; Essex, M	Hematologic and hepatic toxicities associated with antenatal and postnatal exposure to maternal highly active antiretroviral therapy among infants	2008	Exclude - Irrelevant	-
680	Baeten, Jm; Donnell, D; Ndase, P; Mugo, Nr; Campbell, Jd; Wangisi, J; Tappero, Jw; Bukusi, Ea; Cohen, Cr; Katabira, E; Ronald, A; Tumwesigye, E; Were, E; Fife, Kh; Kiarie, J; Farquhar, C; John-Stewart, G; Kakia, A; Odoyo, J; Mucunguzi, A; Nakku-Joloba, E; Twesigye, R; Ngure, K; Apaka, C; Tamooh, H; Gabona, F; Mujugira, A; Panteleeff, D; Thomas, Kk; Kidoguchi, L; Krows, M; Revall, J; Morrison, S; …	Antiretroviral prophylaxis for HIV prevention in heterosexual men and women	2012	Exclude - Irrelevant	-
681	Bafa, T.A.; Egata, A.D.	Seroepidemiological patterns and predictors of hepatitis B, C and HIV viruses among pregnant women attending antenatal care clinic of Atat Hospital, Southern Ethiopia	2020	Exclude - Irrelevant	-
682	Baffour-Awuah, A.; Mwini-Nyaledzigbor, P. P.; Richter, S.	Enhancing focused antenatal care in Ghana: An exploration into perceptions of practicing midwives	2015	Exclude - Irrelevant	-
683	Bagenda, D.; Musoke-Mudido, P.; Okie, S.; Angell, M.	A look at ethics and AIDS -- We're trying to help our sickest people, not exploit them In the researcher's code of conduct, contradictions abound	1997	Exclude - Irrelevant	-
684	Bagenda, D.; Nassali, A.; Kalyesubula, I.; Sherman, B.; Drotar, D.; Boivin, M. J.; Olness, K.	Health, neurologic, and cognitive status of HIV-infected, long-surviving, and antiretroviral-naive Ugandan children	2006	Exclude - Irrelevant	-
685	Baggaley, R.; Sulwe, J.; Chilala, M.; Mashambe, C.	HIV stress in primary school teachers in Zambia	1999	Exclude - Irrelevant	-
686	Bagni, R.; Whitby, D.	Kaposi's sarcoma-associated herpesvirus transmission and primary infection	2009	Exclude - Irrelevant	-
687	Bagnol, B.; Mariano, E.	Vaginal practices: eroticism and implications for women's health and condom use in Mozambique	2008	Exclude - Irrelevant	-
688	Bah'him, Y. M.; Oguntibeju, O. O.; Lewis, H. A.; Mokoena, K.	Factors associated with pregnancies among HIV-positive women in a prevention of mother-to-child transmission programme	2010	Exclude - Irrelevant	-
689	Bahiru, Ehete; de, Cates Angharad N; Farr, Matthew Rb; Jarvis, Morag C; Palla, Mohan; Rees, Karen; Ebrahim, Shah; Huffman, Mark D	Fixed-dose combination therapy for the prevention of atherosclerotic cardiovascular diseases	2017	Exclude - Irrelevant	-
690	Bahl, R.; Frost, C.; Kirkwood, B. R.; Edmond, K.; Martines, J.; Bhandari, N.; Arthur, P.	Infant feeding patterns and risks of death and hospitalization in the first half of infancy: multicentre cohort study	2005	Exclude - Irrelevant	-
691	Bai, Zheng Gang; Wang, Baoxi; Yang, KeHu; Tian, Jin Hui; Ma, Bin; Liu, Yali; Jiang, Lei; Gai, Qiong Yan; He, Xiaodong; Li, Youping	Azithromycin versus penicillin G benzathine for early syphilis	2012	Exclude - Irrelevant	-
692	Bailey, Julia V; Murray, Elizabeth; Rait, Greta; Mercer, Catherine H; Morris, Richard W; Peacock, Richard; Cassell, Jackie; Nazareth, Irwin	Interactive computer-based interventions for sexual health promotion	2010	Exclude - Irrelevant	-
693	Bailey, R. C.; Kamenga, M. C.; Nsuami, M. J.; Nieburg, P.; St Louis, M. E.	Growth of children according to maternal and child HIV, immunological and disease characteristics: a prospective cohort study in Kinshasa, Democratic Republic of Congo	1999	Exclude - Irrelevant	-
694	Bain, L. E.; Dierickx, K.; Hens, K.	Ethical issues surrounding the provider initiated opt--Out prenatal HIV screening practice in Sub-Saharan Africa: a literature review	2015	Exclude - Irrelevant	-
695	Bain-Brickley, Deborah; Butler, Lisa M; Kennedy, Gail E; Rutherford, George W	Interventions to improve adherence to antiretroviral therapy in children with HIV infection	2011	Exclude - Irrelevant	-
696	Bain-Brickley, Deborah; Chibber, Karuna; Spaulding, Alicen; Azman, Hana; Lindegren, Mary Lou; Kennedy, Caitlin E; Kennedy, Gail E	Strategies for integrating family planning services with maternal, neonatal and child health, and nutrition services	2011	Exclude - Irrelevant	-
697	Baingana, R. K.; Enyaru, J. K.; Tjalsma, H.; Swinkels, D. W.; Davidsson, L.	The aetiology of anaemia during pregnancy: a study to evaluate the contribution of iron deficiency and common infections in pregnant Ugandan women	2015	Exclude - Irrelevant	-
698	Baisley, K.; Doyle, A. M.; Changalucha, J.; Maganja, K.; Watson-Jones, D.; Hayes, R.; Ross, D.	Uptake of voluntary counselling and testing among young people participating in an HIV prevention trial: comparison of opt-out and opt-in strategies	2012	Exclude - Irrelevant	-
699	Bajunirwe, F.; Bangsberg, D. R.; Sethi, A. K.	Alcohol use and HIV serostatus of partner predict high-risk sexual behavior among patients receiving antiretroviral therapy in South Western Uganda	2013	Exclude - Irrelevant	-
700	Bajunirwe, F.; Massaquoi, I.; Asiimwe, S.; Kamya, M. R.; Arts, E. J.; Whalen, C. C.	Effectiveness of nevirapine and zidovudine in a pilot program for the prevention of mother-to-child transmission of HIV-1 in Uganda	2004	Exclude - Irrelevant	-
701	Bajunirwe, F.; Tumwebaze, F.; Abongomera, G.; Akakimpa, D.; Kityo, C.; Mugyenyi, P. N.	Identification of gaps for implementation science in the HIV prevention, care and treatment cascade; a qualitative study in 19 districts in Uganda	2016	Exclude - Irrelevant	-
702	Bakari, F.; Abdul, M.; Ahmed, S.	The prevalence and course of preinvasive cervical lesions during pregnancy in a Northern Nigerian Teaching Hospital	2017	Exclude - Irrelevant	-
703	Bakari, J. P.; McKenna, S.; Myrick, A.; Mwinga, K.; Bhat, G. J.; Allen, S.	Rapid voluntary testing and counseling for HIV. Acceptability and feasibility in Zambian antenatal care clinics	2000	Exclude - Irrelevant	-
704	Baker, Richard; Camosso-Stefinovic, Janette; Gillies, Clare; Shaw, Elizabeth J; Cheater, Francine; Flottorp, Signe; Robertson, Noelle; Wensing, Michel; Fiander, Michelle; Eccles, Martin P; Godycki-Cwirko, Maciek; van, Lieshout Jan; JÃ¤ger, Cornelia	Tailored interventions to address determinants of practice	2015	Exclude - Irrelevant	-
705	Bako, B. G.; Audu, B. M.; Geidam, A. D.; Kullima, A. A.; Ashiru, G. M.; Malah, M. B.; Ngadda, H. A.; Musa, A. B.	Prevalence, risk factors and effects of placental malaria in the UMTH, Maiduguri, North-eastern, Nigeria: a cross-sectional study	2009	Exclude - Irrelevant	-
706	Baldwin, Christine; Kimber, Katherine L; Gibbs, Michelle; Weekes, Christine Elizabeth	Supportive interventions for enhancing dietary intake in malnourished or nutritionally at-risk adults	2016	Exclude - Irrelevant	-
707	Baleta, A.	South African faces an AIDS crisis as government health campaigns fail	1999	Exclude - Irrelevant	-
708	Baleta, A.	South African budget targets AIDS campaigns	1999	Exclude - Irrelevant	-
709	Baleta, A.	South Africa's AIDS care thrown into confusion	1999	Exclude - Irrelevant	-
710	Baleta, A.	Questioning of HIV theory of AIDS causes dismay in South Africa	2000	Exclude - Irrelevant	-
711	Baleta, A.	AIDS activists force attention to fluconazole in South Africa	2000	Exclude - Irrelevant	-
712	Baleta, A.	South African government threatens to ban nevirapine. Move would take away option for treating vertical HIV transmission	2003	Exclude - Irrelevant	-
713	Baleta, A.	Antiretroviral vaginal gel shows promise against HIV	2010	Exclude - Irrelevant	-
714	Balint, G. A.	Can it be worse? On the sub-Saharan HIV/AIDS epidemic at the beginning of the new millennium	2000	Exclude - Irrelevant	-
715	Balint, G. S.	[Worse than we thought? The AIDS epidemic at the end of the year 2001]	2002	Exclude - Irrelevant	-
716	Balis, B.; Assefa, N.; Egata, G.; Bekele, H.; Getachew, T.; Ayana, G. M.; Raru, T. B.; Taye Merga, B.	Knowledge about vertical transmission of HIV and associated factors among women living with HIV or AIDS attending antiretroviral therapy clinic, Western Ethiopia	2022	Exclude - Irrelevant	-
717	Balkus, Je; Palanee-Phillips, T; Reddy, K; Siva, S; Harkoo, I; Nakabiito, C; Kintu, K; Nair, G; Chappell, C; Kiweewa, Fm; Kabwigu, S; Naidoo, L; Jeenarain, N; Marzinke, M; Soto-Torres, L; Brown, Er; Baeten, Jm	Dapivirine vaginal ring use does not diminish the effectiveness of hormonal contraception	2017	Exclude - Irrelevant	-
718	Ball, Anna-Marie	The social and cultural construction of sexual risk by youth in Botswana	1997	Exclude - Irrelevant	-
719	Ball, C. S.	Global issues in pediatric nutrition: AIDS	1998	Exclude - Irrelevant	-
720	Balle, C.; Armistead, B.; Kiravu, A.; Song, X.; Happel, A. U.; Hoffmann, A. A.; Kanaan, S. B.; Nelson, J. L.; Gray, C. M.; Jaspan, H. B.; Harrington, W. E.	Factors influencing maternal microchimerism throughout infancy and its impact on infant T cell immunity	2022	Exclude - Irrelevant	-
721	Balle, C.; Armistead, B.; Kiravu, A.; Song, X.; Happel, A. U.; Hoffmann, A.; Kanaan, S. B.; Lee Nelson, J.; Gray, C. M.; Jaspan, H. B.; Harrington, W. E.	Factors influencing maternal microchimerism throughout infancy and its impact on infant T cell immunity	2021	Exclude - Irrelevant	-
722	Balogun, Olukunmi O; da, Silva Lopes Katharina; Ota, Erika; Takemoto, Yo; Rumbold, Alice; Takegata, Mizuki; Mori, Rintaro	Vitamin supplementation for preventing miscarriage	2016	Exclude - Irrelevant	-
723	Balogun, Olukunmi O; Hirayama, Fumi; Wariki, Windy Mv; Koyanagi, Ai; Mori, Rintaro	Interventions for improving outcomes for pregnant women who have experienced genital cutting	2013	Exclude - Irrelevant	-
724	Balogun, Olukunmi O; O'Sullivan, Elizabeth J; McFadden, Alison; Ota, Erika; Gavine, Anna; Garner, Christine D; Renfrew, Mary J; MacGillivray, Stephen	Interventions for promoting the initiation of breastfeeding	2016	Exclude - Irrelevant	-
725	Baltazary, G.; Akarro, R. R.; Mussa, A. S.	Some factors associated with non-adherence to antiretroviral therapy (ART) in people living with HIV/AIDS (PLHA) in Tanzania: a case study of Dar es Salaam region	2011	Exclude - Irrelevant	-
726	Balter, M.	On World AIDS Day, a shadow looms over southern Africa	1998	Exclude - Irrelevant	-
727	Baluku JB; Nakazibwe B; Naloka J; Nabwana M; Mwanja S; Mulwana R; Sempiira M; Nassozi S; Babirye F; Namugenyi C; Ntambi S; Namiiro S; Bongomin F; Katuramu R; Andia-Biraro I; Worodria W	Treatment outcomes of drug resistant tuberculosis patients with multiple poor prognostic indicators in Uganda: A countrywide 5-year retrospective study.	2021	Exclude - Irrelevant	-
728	Baluku JB; Nakazibwe B; Naloka J; Nabwana M; Mwanja S; Mulwana R; Sempiira M; Nassozi S; Babirye F; Namugenyi C; Ntambi S; Namiiro S; Bongomin F; Katuramu R; Andia-Biraro I; Worodria W	Treatment outcomes of drug resistant tuberculosis patients with multiple poor prognostic indicators in Uganda: A countrywide 5-year retrospective study.	2021	Exclude - Irrelevant	-
729	Bame, Ruth; Wiysonge, Charles Shey U; Kongnyuy, Eugene J	Female condom for preventing HIV and sexually transmitted infections	2008	Exclude - Irrelevant	-
730	Bamidele, J. O.; Abodunrin, O. L.; Adebimpe, W. O.	Sexual behavior and risk of HIV/AIDS among adolescents in public secondary schools in Osogbo, Osun State, Nigeria	2009	Exclude - Irrelevant	-
731	Banda, Y.; Chapman, V.; Goldenberg, R. L.; Chi, B. H.; Vermund, S. H.; Stringer, J. S.	Influence of body mass index on pregnancy outcomes among HIV-infected and HIV-uninfected Zambian women	2007	Exclude - Irrelevant	-
732	Bankole, A.; Singh, S.; Hussain, R.; Oestreicher, G.	Condom use for preventing STI/HIV and unintended pregnancy among young men in Sub-Saharan Africa	2009	Exclude - Irrelevant	-
733	Bannink Mbazzi F; Namukwaya Z; Amone A; Ojok F; Etima J; Byamugisha J; Katabira E; Fowler MG; Homsy J; King R	"[Repeat] testing and counseling is one of the key [services] that the government should continue providing": participants' perceptions on extended repeat HIV testing and enhanced counseling (ERHTEC) for primary HIV prevention in pregnant and lactating wo	2020	Exclude - Irrelevant	-
734	Bantigen K; Kitaw L; Negeri H; Kebede M; Wassie A; Bishaw K; Tesema G	Rate of HIV Seroconversion Among Seronegative Male Partners Living with HIV Positive Women in Addis Ababa, Ethiopia, 2019: A Retrospective Cohort Study.	2021	Exclude - Irrelevant	-
735	Bantigen, K.; Kitaw, L.; Negeri, H.; Kebede, M.; Wassie, A.; Bishaw, K.; Tesema, G.	Rate of hiv seroconversion among seronegative male partners living with hiv positive women in addis ababa, ethiopia, 2019: A retrospective cohort study	2021	Exclude - Irrelevant	-
736	Banura, C.; Franceschi, S.; Doorn, L. J.; Arslan, A.; Wabwire-Mangen, F.; Mbidde, E. K.; Quint, W.; Weiderpass, E.	Infection with human papillomavirus and HIV among young women in Kampala, Uganda	2008	Exclude - Irrelevant	-
737	Banura, C.; Mirembe, F. M.; Orem, J.; Mbonye, A. K.; Kasasa, S.; Mbidde, E. K.	Prevalence, incidence and risk factors for anogenital warts in Sub Saharan Africa: a systematic review and meta analysis	2013	Exclude - Irrelevant	-
738	Banze AR; Homo BP; MussÃ¡ TN; Baltazar CS; Boothe MA	Evaluation of prevention of mother-to-child transmission national health information system for HIV/AIDS, in southern region of Mozambique, April to November 2016.	2021	Exclude - Irrelevant	-
739	Barabe, P.; Digoutte, J. P.; Tristan, J. F.; Peghini, M.; Griffet, P.; Jean, P.; Seignot, P.; Sarthou, J. L.; Leguenno, B.; Berlioz, C.; et al.,	[Human immunodeficiency virus infections (HIV-1 and HIV-2) in Dakar. Epidemiologic and clinical aspects]	1988	Exclude - Irrelevant	-
740	Barajas-Nava, Leticia A; LÃ³pez-Alcalde, JesÃºs; RoquÃ©, i Figuls Marta; SolÃ , Ivan; Bonfill, Cosp Xavier	Antibiotic prophylaxis for preventing burn wound infection	2013	Exclude - Irrelevant	-
741	Barbaric, Jelena; Abbott, Rachel; Posadzki, Pawel; Car, Mate; Gunn, Laura H; Layton, Alison M; Majeed, Azeem; Car, Josip	Light therapies for acne	2016	Exclude - Irrelevant	-
742	Barchi F; Apps H; Ntshebe O; Ramaphane P	Social and Behavioral Correlates of Adolescent Sexual Experience and Intention to Use Condoms in Northwestern Botswana.	2021	Exclude - Irrelevant	-
743	Barchi F; Apps H; Ntshebe O; Ramaphane P	Social and Behavioral Correlates of Adolescent Sexual Experience and Intention to Use Condoms in Northwestern Botswana.	2021	Exclude - Irrelevant	-
744	Barchi F; Ntshebe O; Apps H; Ramaphane P	Contraceptive literacy among school-going adolescents in Botswana.	2021	Exclude - Irrelevant	-
745	Barchi, F.; Ntshebe, O.; Apps, H.; Ramaphane, P.	Contraceptive literacy among school-going adolescents in Botswana	2022	Exclude - Irrelevant	-
746	Barese, P.	Analysis: AIDS and the private sector. Tolerance at work will soften epidemic's impact	1995	Exclude - Irrelevant	-
747	Barhafumwa, Bernard; Dietrich, Janan; Closson, Kalysha; Samji, Hasina; Cescon, Angela; Nkala, Busisiwe; Davis, Jack; Hogg, Robert S.; Kaida, Angela; Gray, Glenda; Miller, Cari L.	High prevalence of depression symptomology among adolescents in Soweto, South Africa associated with being female and cofactors relating to HIV transmission	2016	Exclude - Irrelevant	-
748	Barigye, H.; Levin, J.; Maher, D.; Tindiwegi, G.; Atuhumuza, E.; Nakibinge, S.; Grosskurth, H.	Operational evaluation of a service for prevention of mother-to-child transmission of HIV in rural Uganda: barriers to uptake of single-dose nevirapine and the role of birth reporting	2010	Exclude - Irrelevant	-
749	Barker, P. M.; Mphatswe, W.; Rollins, N.	Antiretroviral drugs in the cupboard are not enough: the impact of health systems' performance on mother-to-child transmission of HIV	2011	Exclude - Irrelevant	-
750	Barlow-Mosha, L.; Mumpe, D.M.; Williamson, D.; Valencia, D.; Serunjogi, R.; Matovu, J.N.; Musoke, P.	Neural tube defects, HIV, and antiretrovirals: Birth-defect surveillance in Uganda	2019	Exclude - Irrelevant	-
751	Barlow-Mosha, L.; Serunjogi, R.; Kalibbala, D.; Mumpe-Mwanja, D.; Williamson, D.; Valencia, D.; Tinker, S. C.; Matovu, J. N.; Moore, C. A.; Adler, M. R.; Nelson, L.; Nankunda, J.; Nabunya, E.; Birabwa-Male, D.; Musoke, P.	Prevalence of neural tube defects, maternal HIV status, and antiretroviral therapy from a hospital-based birth defect surveillance in Kampala, Uganda	2022	Exclude - Irrelevant	-
752	Barnardt P	People living with human immunodeficiency virus and gestational trophoblastic neoplasm.	2021	Exclude - Irrelevant	-
753	Barnardt, P.	People living with human immunodeficiency virus and gestational trophoblastic neoplasm	2020	Exclude - Irrelevant	-
754	Baroncelli S; Galluzzo CM; Liotta G; Andreotti M; Mancinelli S; Mphwere R; Bokola E; Amici R; Marazzi MC; Palombi L; Palmisano L; Giuliano M	Immune Activation and Microbial Translocation Markers in HIV-Exposed Uninfected Malawian Infants in the First Year of Life.	2019	Exclude - Irrelevant	-
755	Baroncelli, S.; Galluzzo, C. M.; Mancinelli, S.; Andreotti, M.; Jere, H.; Amici, R.; Marazzi, M. C.; Vella, S.; Palombi, L.; Giuliano, M.	Antibodies against pneumococcal capsular polysaccharide in Malawian HIV-positive mothers and their HIV-exposed uninfected children	2016	Exclude - Irrelevant	-
756	Barr-Dichiara, M.; Tembo, M.; Harrison, L.; Quinn, C.; Ameyan, W.; Sabin, K.; Jani, B.; Jamil, M. S.; Baggaley, R.; Johnson, C.	Adolescents and age of consent to HIV testing: An updated review of national policies in sub-Saharan Africa	2021	Exclude - Irrelevant	-
757	Barrett, G.; Victor, C. R.	'We just want to be a normal family...'. Paediatric HIV/AIDS services at an inner-London teaching hospital	1994	Exclude - Irrelevant	-
758	Barry, O. M.; Bergh, A. M.; Makin, J. D.; Etsane, E.; Kershaw, T. S.; Forsyth, B. W.	Development of a measure of the patient-provider relationship in antenatal care and its importance in PMTCT	2012	Exclude - Irrelevant	-
759	Barsosio, H. C.; Madanitsa, M.; Ondieki, E. D.; Dodd, J.; Onyango, E. D.; Otieno, K.; Wang, D.; Hill, J.; Mwapasa, V.; Phiri, K. S.; Maleta, K.; Taegtmeyer, M.; Kariuki, S.; Schmiegelow, C.; Gutman, J. R.; Ter Kuile, F. O.	Chemoprevention for malaria with monthly intermittent preventive treatment with dihydroartemisinin-piperaquine in pregnant women living with HIV on daily co-trimoxazole in Kenya and Malawi: a randomised, double-blind, placebo-controlled trial	2024	Exclude - Irrelevant	-
760	Barstad, S.	[AIDS in Tanzania]	1993	Exclude - Irrelevant	-
761	Bartelsman, M.; Veeken, H.	[The HIV pandemic in the year 2007, an overview]	2007	Exclude - Irrelevant	-
762	Baru A; Adeoye IA; Adekunle AO	Risky sexual behavior and associated factors among sexually-active unmarried young female internal migrants working in Burayu Town, Ethiopia.	2020	Exclude - Irrelevant	-
763	Baru A; Adeoye IA; Adekunle AO	Risky sexual behavior and associated factors among sexually-active unmarried young female internal migrants working in Burayu Town, Ethiopia.	2020	Exclude - Irrelevant	-
764	Baryarama, F.; Mugisha, J. Y.; Luboobi, L. S.	A mathematical model for the dynamics of HIV/AIDS with gradual behaviour change	2006	Exclude - Irrelevant	-
765	Bashorun, A.; Ayinde, O.; Sabitu, K.; Nguku, P.	Coverage and acceptance of prevention of mother-to-child transmission services amongst pregnant women attending ante-natal clinics-Oyo state, South-Western Nigeria, 2010	2012	Exclude - Irrelevant	-
766	Bassett IV; Govere S; Millham L; Frank SC; Dladla N; Thulare H; Psaros C	Contraception, HIV Services, and PrEP in South African Hair Salons: A Qualitative Study of Owner, Stylist, and Client Perspectives.	2019	Exclude - Irrelevant	-
767	Bassett, M. T.	Psychosocial and community perspectives on alternatives to breastfeeding	2000	Exclude - Irrelevant	-
768	Bassey, E. A.; Abasiubong, F.; Ekanem, U.; Abasiatai, A. M.	Attitude of antenatal attendees to people living with HIV/AIDS in Uyo, south-south Nigeria	2007	Exclude - Irrelevant	-
769	Bassey, E. B.; Elemuwa, C. O.; Anukam, K. C.	Knowledge of, and attitudes to, acquired immune deficiency syndrome (AIDS) among traditional birth attendants (TBAs) in rural communities in Cross River State, Nigeria	2007	Exclude - Irrelevant	-
770	Basu JK; Chauke L; Magoro T	Clinical Features and Outcomes of COVID-19 Infection among Pregnant Women in South Africa.	2021	Exclude - Irrelevant	-
771	Basu JK; Chauke L; Magoro T	Maternal mortality from COVID 19 among South African pregnant women.	2021	Exclude - Irrelevant	-
772	Basu, J. K.; Chauke, L.; Magoro, T.	Maternal mortality from COVID 19 among South African pregnant women	2022	Exclude - Irrelevant	-
773	Bateman, C.	Nevirapine all set to succeed in Gauteng	2002	Exclude - Irrelevant	-
774	Bateman, C.	Shisana hits back at her critics	2003	Exclude - Irrelevant	-
775	Bateman, C.	Winning back mother's magical milk	2004	Exclude - Irrelevant	-
776	Bates, M.; Ahmed, Y.; Chilukutu, L.; Tembo, J.; Cheelo, B.; Sinyangwe, S.; Kapata, N.; Maeurer, M.; O'Grady, J.; Mwaba, P.; Zumla, A.	Use of the Xpert((R)) MTB/RIF assay for diagnosing pulmonary tuberculosis comorbidity and multidrug-resistant TB in obstetrics and gynaecology inpatient wards at the University Teaching Hospital, Lusaka, Zambia	2013	Exclude - Irrelevant	-
777	Bath-Hextall, Fiona J; Leonardi-Bee, Jo; Somchand, Neal; Webster, Angela C; Dellit, Jim; Perkins, William	Interventions for preventing non-melanoma skin cancers in high-risk groups	2007	Exclude - Irrelevant	-
778	Batura, N.; Saweri, O. P. M.; Vallely, A.; Pomat, W.; Homer, C.; Guy, R.; Luchters, S.; Mola, G.; Vallely, L. M.; Morgan, C.; Kariwiga, G.; Wand, H.; Rogerson, S.; Tabrizi, S. N.; Whiley, D. M.; Low, N.; Peeling, R. W.; Siba, P. M.; Riddell, M.; Laman, M.; Bolnga, J.; Robinson, L. J.; Morewaya, J.; Badman, S.; Kelly-Hanku, A.; Toliman, P. J.; Peter, W.; Peach, E.; Garland, S.; Kaldor, J.; Wiseman…	Point-of-care testing and treatment of sexually transmitted and genital infections during pregnancy in Papua New Guinea (WANTAIM trial): Protocol for an economic evaluation alongside a cluster-randomised trial	2021	Exclude - Irrelevant	-
779	Baumgartner, J. N.; Kaaya, S.; Karungula, H.; Kaale, A.; Headley, J.; Tolley, E.	Domestic violence among adolescents in HIV prevention research in Tanzania: participant experiences and measurement issues	2015	Exclude - Irrelevant	-
780	Baumgartner, J. N.; Otieno-Masaba, R.; Weaver, M. A.; Grey, T. W.; Reynolds, H. W.	Service delivery characteristics associated with contraceptive use among youth clients in integrated voluntary counseling and HIV testing clinics in Kenya	2012	Exclude - Irrelevant	-
781	Bauni, E. K.; Jarabi, B. O.	Family planning and sexual behavior in the era of HIV/AIDS: the case of Nakuru District, Kenya	2000	Exclude - Irrelevant	-
782	Bayigga L; Kateete DP; Anderson DJ; Sekikubo M; Nakanjako D	Diversity of vaginal microbiota in sub-Saharan Africa and its effects on HIV transmission and prevention.	2019	Exclude - Irrelevant	-
783	Bayigga, L.; Nabatanzi, R.; Ssekagiri, A.; Kateete, D.P.; Sekikubo, M.; Anderson, D.J.; Xu, J.; Kwon, D.S.; Nakanjako, D.	Diverse vaginal microbiome was associated with pro-inflammatory vaginal milieu among pregnant women in Uganda	2020	Exclude - Irrelevant	-
784	Bayingana, R.	Screening and enrolment into a phase I hiv vaccine trial in kigali-rwanda	2011	Exclude - Irrelevant	-
785	Bayley, A. C.	Occurrence, clinical behaviour and management of Kaposi's sarcoma in Zambia	1991	Exclude - Irrelevant	-
786	Bayo, P.; Ochola, E.; Oleo, C.; Mwaka, A. D.	High prevalence of hepatitis B virus infection among pregnant women attending antenatal care: a cross-sectional study in two hospitals in northern Uganda	2014	Exclude - Irrelevant	-
787	Bayu H; Elias B; Abdisa S; Tune A; Namo H	Post exposure prophylaxis coverage, vertical transmission and associated factors among hepatitis B exposed newborns delivered at Arsi zone health institutions, 2019.	2020	Exclude - Irrelevant	-
788	Bazarra FernÃ¡ndez, A.	Pregnancy and sida	2002	Exclude - Irrelevant	-
789	Bbaale, E.	Determinants of diarrhoea and acute respiratory infection among under-fives in Uganda	2011	Exclude - Irrelevant	-
790	Beard, J.; Biemba, G.; Brooks, M. I.; Costello, J.; Ommerborn, M.; Bresnahan, M.; Flynn, D.; Simon, J. L.	Children of female sex workers and drug users: a review of vulnerability, resilience and family-centred models of care	2010	Exclude - Irrelevant	-
791	Beattie, T. S.; Adhiambo, W.; Kabuti, R.; Beksinska, A.; Ngurukiri, P.; Babu, H.; Kung'u, M.; Nyamweya, C.; Mahero, A.; Irungu, E.; Muthoga, P.; Seeley, J.; Kimani, J.; Weiss, H. A.; Kaul, R.	The epidemiology of HIV infection among female sex workers in Nairobi, Kenya: A structural determinants and life-course perspective	2024	Exclude - Irrelevant	-
792	Bebell, L. M.; Ngonzi, J.; Bazira, J.; Fajardo, Y.; Boatin, A. A.; Siedner, M. J.; Bassett, I. V.; Nyehangane, D.; Nanjebe, D.; Jacquemyn, Y.; van Geertruyden, J. P.; Mwanga-Amumpaire, J.; Bangsberg, D. R.; Riley, L. E.; Boum, Y., 2nd	Antimicrobial-resistant infections among postpartum women at a Ugandan referral hospital	2017	Exclude - Irrelevant	-
793	Bebell, L. M.; Schreiner, A.; Ngonzi, J.; Boatin, A. A.; Byamukama, A.; Parks, K.; Gernand, A. D.; Kumbakumba, E.; Bassett, I. V.; Siedner, M. J.; Asiimwe, S.; Carreon, C. K.; Atwine, R.; Roberts, D. J.	Histologic placental findings among people with HIV and people taking PrEP in pregnancy	2023	Exclude - Irrelevant	-
794	Becker, Genevieve E; Smith, Hazel A; Cooney, Fionnuala	Methods of milk expression for lactating women	2016	Exclude - Irrelevant	-
795	Becker, M.; Musyoki, H.; Mishra, S.; Bhattacharjee, P.; Cheuk, E.; Leung, S.; Lorway, R.; Isac, S.; Gichangi, P.; Cholette, F.; Sandstrom, P.; Blanchard, J.; Pickles, M.	HIV prevalence in at-risk adolescent girls and young women in Kenya across locations associated with sex work	2019	Exclude - Irrelevant	-
796	Beckham SW; Stockton M; Galai N; Davis W; Mwambo J; Likindikoki S; Kerrigan D	Family planning use and correlates among female sex workers in a community empowerment HIV prevention intervention in Iringa, Tanzania: a case for tailored programming.	2021	Exclude - Irrelevant	-
797	Beckham SW; Stockton M; Galai N; Davis W; Mwambo J; Likindikoki S; Kerrigan D	Family planning use and correlates among female sex workers in a community empowerment HIV prevention intervention in Iringa, Tanzania: a case for tailored programming.	2021	Exclude - Irrelevant	-
798	Beckham, S. W.; Stockton, M.; Galai, N.; Davis, W.; Mwambo, J.; Likindikoki, S.; Kerrigan, D.	Family planning use and correlates among female sex workers in a community empowerment HIV prevention intervention in Iringa, Tanzania: a case for tailored programming	2021	Exclude - Irrelevant	-
799	Beckham, Sarah W.	'Like any other woman'? Pregnancy, motherhood, and HIV among sex workers in southern Tanzania	2017	Exclude - Irrelevant	-
800	Becquart, P.; Garin, B.; Sepou, A.; Hocini, H.; Brogan, T.; Menu, E.; Barre-Sinoussi, F.; Kazatchkine, M.; Belec, L.	High incidence of early postnatal transmission of human immunodeficiency virus type 1 in Bangui, Central African Republic	1998	Exclude - Irrelevant	-
801	Becquet, R.; Bland, R.; Leroy, V.; Rollins, N. C.; Ekouevi, D. K.; Coutsoudis, A.; Dabis, F.; Coovadia, H. M.; Salamon, R.; Newell, M. L.	Duration, pattern of breastfeeding and postnatal transmission of HIV: pooled analysis of individual data from West and South African cohorts	2009	Exclude - Irrelevant	-
802	Becquet, R.; Ekouevi, D. K.; Menan, H.; Amani-Bosse, C.; Bequet, L.; Viho, I.; Dabis, F.; Timite-Konan, M.; Leroy, V.	Early mixed feeding and breastfeeding beyond 6 months increase the risk of postnatal HIV transmission: ANRS 1201/1202 Ditrame Plus, Abidjan, Cote d'Ivoire	2008	Exclude - Irrelevant	-
803	Becquet, R.; Leroy, V.; Ekouevi, D. K.; Viho, I.; Castetbon, K.; Fassinou, P.; Dabis, F.; Timite-Konan, M.	Complementary feeding adequacy in relation to nutritional status among early weaned breastfed children who are born to HIV-infected mothers: ANRS 1201/1202 Ditrame Plus, Abidjan, Cote d'Ivoire	2006	Exclude - Irrelevant	-
804	Becquet, R.; Marston, M.; Dabis, F.; Moulton, L. H.; Gray, G.; Coovadia, H. M.; Essex, M.; Ekouevi, D. K.; Jackson, D.; Coutsoudis, A.; Kilewo, C.; Leroy, V.; Wiktor, S. Z.; Nduati, R.; Msellati, P.; Zaba, B.; Ghys, P. D.; Newell, M. L.	Children who acquire HIV infection perinatally are at higher risk of early death than those acquiring infection through breastmilk: a meta-analysis	2012	Exclude - Irrelevant	-
805	Becquet, R; Bequet, L; Ekouevi, Dk; Viho, I; Sakarovitch, C; Fassinou, P; Bedikou, G; Timite-Konan, M; Dabis, F; Leroy, V	Two-year morbidity-mortality and alternatives to prolonged breast-feeding among children born to HIV-infected mothers in Cote d'Ivoire	2007	Exclude - Irrelevant	-
806	Bedell, R. A.; van Lettow, M.; Landes, M.	Women's choices regarding HIV testing, disclosure and partner involvement in infant feeding and care in a rural district of Malawi with high HIV prevalence	2014	Exclude - Irrelevant	-
807	Bedri, A; Gudetta, B; Isehak, A; Kumbi, S; Lulseged, S; Mengistu, Y; Bhore, Av; Bhosale, R; Varadhrajan, V; Gupte, N; Sastry, J; Suryavanshi, N; Tripathy, S; Mmiro, F; Mubiru, M; Onyango, C; Taylor, A; Musoke, P; Nakabiito, C; Abashawl, A; Adamu, R; Antelman, G; Bollinger, Rc; Bright, P; Chaudhary, Ma; Coberly, J; Guay, L; Fowler, Mg; Gupta, A; Hassen, E; Jackson, Jb; Moulton, Lh; Nayak, U; Omer,…	Extended-dose nevirapine to 6 weeks of age for infants to prevent HIV transmission via breastfeeding in Ethiopia, India, and Uganda: an analysis of three randomised controlled trials	2008	Exclude - Irrelevant	-
808	Bee, J. S.; Glass, M.; Kromberg, J. G.; Christianson, A. L.	The influence of HIV status on prenatal genetic diagnosis choices	2013	Exclude - Irrelevant	-
809	Beesham, I.; Bosman, S.; Jaggernath, M.; Kriel, Y.; Chitneni, P.; Smith, P.; Bennett, K.; Smit, J.; Matthews, L.	High prevalence of curable sexually transmitted infections among HIV-uninfected women planning for pregnancy in Kwazulunatal, South Africa	2021	Exclude - Irrelevant	-
810	Beesham, I.; Bosman, S.; Jaggernath, M.; Kriel, Y.; Chitneni, P.; Smith, P.; Bennett, K.; Smit, J.; Matthews, L.	High prevalence of curable sexually transmitted infections among HIV-uninfected women planning for pregnancy in Kwazulunatal, South Africa	2021	Exclude - Irrelevant	-
811	Beesham, I.; Dovel, K.; Mashele, N.; Bekker, L. G.; Gorbach, P.; Coates, T. J.; Myer, L.; Joseph Davey, D. L.	Barriers to Oral HIV Pre-exposure Prophylaxis (PrEP) Adherence Among Pregnant and Post-partum Women from Cape Town, South Africa	2022	Exclude - Irrelevant	-
812	Beesham, I.; Dovel, K.; Mashele, N.; Bekker, L. G.; Gorbach, P.; Coates, T. J.; Myer, L.; Joseph Davey, D. L.	Barriers to Oral HIV Pre-exposure Prophylaxis (PrEP) Adherence Among Pregnant and Post-partum Women from Cape Town, South Africa	2022	Exclude - Irrelevant	-
813	Beesham, I.; Isehunwa, O.; Kriel, Y.; Jaggernath, M.; Bennett, K.; Hurwitz, K.; Smith, P. M.; Chitneni, P.; Bosman, S.; Bangsberg, D. R.; Marrazzo, J. M.; Smit, J. A.; Matthews, L. T.	STI prevalence, partner notification and HIV risk perception in a cohort of women completing STI screening as part of a safer conception study	2024	Exclude - Irrelevant	-
814	Beesham, Ivana; Dovel, Kathryn; Mashele, Nyiko; Bekker, Linda-Gail; Gorbach, Pamina; Coates, Thomas J.; Myer, Landon; Joseph Davey, Dvora Leah	Correction to: Barriers to oral HIV pre-exposure prophylaxis (PrEP) adherence among pregnant and post-partum women from Cape Town, South Africa	2022	Exclude - Irrelevant	-
815	Begg, L.; Brodsky, R.; Friedland, B.; Mathur, S.; Sailer, J.; Creasy, G.	Estimating the market size for a dual prevention pill: Adding contraception to PrEP to increase uptake and adherence	2021	Exclude - Irrelevant	-
816	Begnel, E. R.; Chohan, B. H.; Ojee, E.; Adhiambo, J.; Owiti, P.; Ogweno, V.; Holland, L. A.; Fish, C. S.; Richardson, B. A.; Khan, A. K.; Maqsood, R.; Lim, E. S.; Sadarangani, M.; Lehman, D. A.; Slyker, J.; Kinuthia, J.; Wamalwa, D.; Gantt, S.	HIV and SARS-CoV-2 infection in postpartum Kenyan women and their infants	2023	Exclude - Irrelevant	-
817	Behets, F.; Bishagara, K.; Disasi, A.; Likin, S.; Ryder, R. W.; Brown, C.; Quinn, T. C.	Diagnosis of HIV infection with instrument-free assays as an alternative to the ELISA and western blot testing strategy: an evaluation in Central Africa	1992	Exclude - Irrelevant	-
818	Beima-Sofie, K. M.; Bigham, A. W.; Lingappa, J. R.; Wamalwa, D.; Mackelprang, R. D.; Bamshad, M. J.; Maleche-Obimbo, E.; Richardson, B. A.; John-Stewart, G. C.	Toll-like receptor variants are associated with infant HIV-1 acquisition and peak plasma HIV-1 RNA level	2013	Exclude - Irrelevant	-
819	Bejide, I. O.; Kayode, T. A.; Ebagua, A. E.; Obayendo, O. D.; Mere, D. O.; Newman, A. B.; Obi-Odunukwe, A. M.; Fadare, A. K.; Ahmed, M. I.; Adeyemi-Kayode, T. M.; Folarin, O. A.	Seroprevalence of Hepatitis B virus and human immunodeficiency virus co-infection in pregnant women from Osun State, Nigeria	2024	Exclude - Irrelevant	-
820	Bekker, L. G.; Myer, L.; Orrell, C.; Lawn, S.; Wood, R.	Rapid scale-up of a community-based HIV treatment service: programme performance over 3 consecutive years in Guguletu, South Africa	2006	Exclude - Irrelevant	-
821	Bekker, L. G.; Wood, R.	Is it time to change our HIV testing policy in health care facilities?	2006	Exclude - Irrelevant	-
822	Belachew A; Tewabe T; Malede GA	Prevalence of vertical HIV infection and its risk factors among HIV exposed infants in East Africa: a systematic review and meta-analysis.	2020	Exclude - Irrelevant	-
823	Belachew A; Tewabe T; Malede GA	Prevalence of vertical HIV infection and its risk factors among HIV exposed infants in East Africa: a systematic review and meta-analysis.	2020	Exclude - Irrelevant	-
824	Belay, M.; Kahaliw, W.; Ergetie, Z.	Assessment of drug utilization pattern during pregnancy in adama riferral hospital, oromia region, ethiopia	2013	Exclude - Irrelevant	-
825	Belec, L.; Bouquety, J. C.; Georges, A. J.; Siopathis, M. R.; Martin, P. M.	Antibodies to human immunodeficiency virus in the breast milk of healthy, seropositive women	1990	Exclude - Irrelevant	-
826	Belfrage, E.; Bohlin, A. B.; Arneborn, M.; Lidin-Janson, G.; Lidman, K.; Lindgren, S.; Ottenblad, C.	[The year of the world aids day: children in a world of AIDS]	1997	Exclude - Irrelevant	-
827	Bello, A. K.; Njoku, C. H.	Tuberculosis: current trends in diagnosis and treatment	2005	Exclude - Irrelevant	-
828	Bello, G.; Simwaka, B.; Ndhlovu, T.; Salaniponi, F.; Hallett, T. B.	Evidence for changes in behaviour leading to reductions in HIV prevalence in urban Malawi	2011	Exclude - Irrelevant	-
829	Benabbou, L.; Verdier, M.; Leonard, G.; Sangare, A.; Gershy-Damet, G. M.; Mounier, M.; Rey, J. L.; Terrot, C.; Denis, F.	[Serologic survey on Chlamydia trachomatis in different populations of the Ivory Coast]	1989	Exclude - Irrelevant	-
830	Bengtson AM; Phillips TK; le Roux SM; Brittain K; Zerbe A; Madlala H; Malaba T; Petro G; Abrams EJ; Myer L	Does HIV infection modify the relationship between pre-pregnancy body mass index and adverse birth outcomes?	2020	Exclude - Irrelevant	-
831	Bengtson AM; Phillips TK; le Roux SM; Brittain K; Zerbe A; Madlala H; Malaba T; Petro G; Abrams EJ; Myer L	Does HIV infection modify the relationship between pre-pregnancy body mass index and adverse birth outcomes?	2020	Exclude - Irrelevant	-
832	Bengtson AM; Phillips TK; le Roux SM; Brittain K; Zerbe A; Madlala HP; Malaba TR; Petro G; Abrams EJ; Myer L	High blood pressure at entry into antenatal care and birth outcomes among a cohort of HIV-uninfected women and women living with HIV initiating antiretroviral therapy in South Africa.	2021	Exclude - Irrelevant	-
833	Bengtson AM; Phillips TK; le Roux SM; Brittain K; Zerbe A; Madlala HP; Malaba TR; Petro G; Abrams EJ; Myer L	High blood pressure at entry into antenatal care and birth outcomes among a cohort of HIV-uninfected women and women living with HIV initiating antiretroviral therapy in South Africa.	2021	Exclude - Irrelevant	-
834	Bengtson, A. M.; Chibwesha, C. J.; Westreich, D.; Mubiana-Mbewe, M.; Chi, B. H.; Miller, W. C.; Mapani, M.; Pence, B. W.; Musonda, P.; Stringer, J. S.; Pettifor, A.	A risk score to identify HIV-infected women most likely to become lost to follow-up in the postpartum period	2016	Exclude - Irrelevant	-
835	Bengtson, A. M.; Chibwesha, C. J.; Westreich, D.; Mubiana-Mbewe, M.; Vwalika, B.; Miller, W. C.; Mapani, M.; Musonda, P.; Pettifor, A.; Chi, B. H.	Duration of cART Before Delivery and Low Infant Birthweight Among HIV-Infected Women in Lusaka, Zambia	2016	Exclude - Irrelevant	-
836	Bengtson, A. M.; Madlala, H.; Matjila, M. J.; Goedecke, J. H.; Cu-Uvin, S.; McGarvey, S. T.; Werner, E.; Myer, L.	Cardiometabolic Health in Pregnancy and Postpartum: Findings From a Prospective Cohort Study in South Africa	2024	Exclude - Irrelevant	-
837	Bengtson, A. M.; Madlala, H.; Matjila, M. J.; Levitt, N.; Goedecke, J. H.; Cu-Uvin, S.; McGarvey, S. T.; Werner, E. F.; Myer, L.	Associations of HIV and antiretroviral therapy with gestational diabetes in South Africa	2023	Exclude - Irrelevant	-
838	Bengtson, A. M.; Phillips, T. K.; le Roux, S. M.; Brittain, K.; Zerbe, A.; Madlala, H. P.; Malaba, T. R.; Petro, G.; Abrams, E. J.; Myer, L.	High blood pressure at entry into antenatal care and birth outcomes among a cohort of HIV-uninfected women and women living with HIV initiating antiretroviral therapy in South Africa	2021	Exclude - Irrelevant	-
839	Bengtson, A. M.; Westreich, D.; Musonda, P.; Pettifor, A.; Chibwesha, C.; Chi, B. H.; Vwalika, B.; Pence, B. W.; Stringer, J. S.; Miller, W. C.	Multiple Overimputation to Address Missing Data and Measurement Error: Application to HIV Treatment During Pregnancy and Pregnancy Outcomes	2016	Exclude - Irrelevant	-
840	Bengtson, A.; Le Roux, S.M.; Phillips, T.K.; Brittain, K.; Zerbe, A.; Malaba, T.; Petro, G.; Madlala, H.; Abrams, E.J.; Myer, L.	High body mass in HIV+ & HIV-women and their HIV-uninfected infants in South Africa	2020	Exclude - Irrelevant	-
841	Bengtson, A.; Phillips, T.; Le Roux, S.; Abrams, E.J.; Myer, L.	Dual epidemics: The impact of HIV and obesity on pregnancy outcomes among women in South Africa	2019	Exclude - Irrelevant	-
842	Bengtson, Angela Marie	cART initiation during pregnancy among HIV-infected women in Lusaka, Zambia: The impact of duration of cart on pregnancy outcomes and predicting postpartum loss to follow up	2016	Exclude - Irrelevant	-
843	Benki, S.; McClelland, R. S.; Overbaugh, J.	Risk factors for human immunodeficiency virus type-1 acquisition in women in Africa	2005	Exclude - Irrelevant	-
844	Bennett, J. V.; Rogers, M. F.	Child survival and perinatal infections with human immunodeficiency virus	1991	Exclude - Irrelevant	-
845	Benski AC; Schmidt NC; Viviano M; Stancanelli G; Soaroby A; Reich MR	Improving the Quality of Antenatal Care Using Mobile Health in Madagascar: Five-Year Cross-Sectional Study.	2020	Exclude - Irrelevant	-
846	Benstead, Tim J; Chalk, Colin H; Parks, Natalie E	Treatment for cryoglobulinemic and non-cryoglobulinemic peripheral neuropathy associated with hepatitis C virus infection	2014	Exclude - Irrelevant	-
847	Bentley, M. E.; Corneli, A. L.; Piwoz, E.; Moses, A.; Nkhoma, J.; Tohill, B. C.; Ahmed, Y.; Adair, L.; Jamieson, D. J.; van der Horst, C.	Perceptions of the role of maternal nutrition in HIV-positive breast-feeding women in Malawi	2005	Exclude - Irrelevant	-
848	Berg, A.; Patel, S.; Aukrust, P.; David, C.; Gonca, M.; Berg, E. S.; Dalen, I.; Langeland, N.	Increased severity and mortality in adults co-infected with malaria and HIV in Maputo, Mozambique: a prospective cross-sectional study	2014	Exclude - Irrelevant	-
849	Bergam, S.; Sibaya, T.; Ndlela, N.; Kuzwayo, M.; Fomo, M.; Goldstein, M. H.; Marconi, V. C.; Haberer, J. E.; Archary, M.; Zanoni, B. C.	"I am not shy anymore": A qualitative study of the role of an interactive mHealth intervention on sexual health knowledge, attitudes, and behaviors of South African adolescents with perinatal HIV	2022	Exclude - Irrelevant	-
850	Bergman, M.; Nygren-Brunell, O.; Vilakati, D.; Malqvist, M.	Prolonged Exclusive Breastfeeding Through Peer Support: A Cohort Study From a Community Outreach Project in Swaziland	2016	Exclude - Irrelevant	-
851	Berg-Moe, G.	[Nursing under a different sky. Swaziland]	1992	Exclude - Irrelevant	-
852	Bergsjo, P.	African strategy. How to fight the human immunodeficiency virus	1995	Exclude - Irrelevant	-
853	Berhan, Y.	Attitude of people living with HIV/AIDS to be a biological parent and their knowledge on MTCT reduction methods	2008	Exclude - Irrelevant	-
854	Berhan, Y.; Hailu, D.; Alano, A.	Predictors of sexual-risk behaviour and HIV-preventive practices among university students in Ethiopia	2011	Exclude - Irrelevant	-
855	Berhan, Z.; Abebe, F.; Gedefaw, M.; Tesfa, M.; Assefa, M.; Tafere, Y.	Risk of HIV and associated factors among infants born to HIV positive women in Amhara region, Ethiopia: a facility based retrospective study	2014	Exclude - Irrelevant	-
856	Berhane, R.; Bagenda, D.; Marum, L.; Aceng, E.; Ndugwa, C.; Bosch, R. J.; Olness, K.	Growth failure as a prognostic indicator of mortality in pediatric HIV infection	1997	Exclude - Irrelevant	-
857	Berhane, Y.; Berhe, H.; Abera, G. B.; Berhe, H.	Utilization of Modern Contraceptives among HIV Positive Reproductive Age Women in Tigray, Ethiopia: A Cross Sectional Study	2013	Exclude - Irrelevant	-
858	Berman, S. M.	Fertility control and HIV infection	1991	Exclude - Irrelevant	-
859	Bernard, C.; Jakait, B.; Fadel, W. F.; Mocello, A. R.; Onono, M. A.; Bukusi, E. A.; Wools-Kaloustian, K. K.; Cohen, C. R.; Patel, R. C.	Preferences for Multipurpose Technology and Non-oral Methods of Antiretroviral Therapy Among Women Living With HIV in Western Kenya: A Survey Study	2022	Exclude - Irrelevant	-
860	Bershteyn, A.; Resar, D.; Kim, H. Y.; Platais, I.; Mullick, S.	Optimizing the pipeline of multipurpose prevention technologies: opportunities across women's reproductive lifespans	2023	Exclude - Irrelevant	-
861	Berteau, F.; Picaud, A.; Bedjabaga, I.	[Seroprevalence of the human immunodeficiency virus (HIV) in pregnant women coming for maternity consultation to the hospital center of Libreville (Gabon) in June 1990]	1993	Exclude - Irrelevant	-
862	Berthe, A.; Huygens, P.	[Communicating with vulnerable women for positive behaviour change: the Yerelon project in Bobo Dioulasso (Burkina Faso)]	2007	Exclude - Irrelevant	-
863	Bertolli, J.; St Louis, M. E.; Simonds, R. J.; Nieburg, P.; Kamenga, M.; Brown, C.; Tarande, M.; Quinn, T.; Ou, C. Y.	Estimating the timing of mother-to-child transmission of human immunodeficiency virus in a breast-feeding population in Kinshasa, Zaire	1996	Exclude - Irrelevant	-
864	Bertran-Cobo, C.; Wedderburn, C. J.; Robertson, F. C.; Subramoney, S.; Narr, K. L.; Joshi, S. H.; Roos, A.; Rehman, A. M.; Hoffman, N.; Zar, H. J.; Stein, D. J.; Donald, K. A.	A Neurometabolic Pattern of Elevated Myo-Inositol in Children Who Are HIV-Exposed and Uninfected: A South African Birth Cohort Study	2022	Exclude - Irrelevant	-
865	Bertrand, J. T.; Brown, L. F.; Kinzonzi, M.; Mansilu, M.; Djunghu, B.	AIDS knowledge in three sites in Bas-Zaire	1992	Exclude - Irrelevant	-
866	Bervell B; Al-Samarraie H	A comparative review of mobile health and electronic health utilization in sub-Saharan African countries.	2019	Exclude - Irrelevant	-
867	Besa, S.; Schaap, A.; Chaila, M. J.; Floyd, S.; Hayes, R.; Fidler, S.; Shanaube, K.; Ayles, H.	HPTN 071 home-based testing improves uptake of HCT among pregnant women in Zambia	2017	Exclude - Irrelevant	-
868	Beyen, T. K.; Gurara, A. M.	Two-thirds of pregnant mothers attending antenatal care services at Arsi Zone, Oromia Regional State, Ethiopia had no comprehensive knowledge of HIV/AIDS: A cross-sectional study	2023	Exclude - Irrelevant	-
869	Beyene, H.; Moss, W.	Clinical and epidemiological features of HIV-1 seropositive hospitalized Ethiopian children	1991	Exclude - Irrelevant	-
870	Beyeza-Kashesya, J.; Kaharuza, F.; Mirembe, F.; Neema, S.; Ekstrom, A. M.; Kulane, A.	The dilemma of safe sex and having children: challenges facing HIV sero-discordant couples in Uganda	2009	Exclude - Irrelevant	-
871	Bhana, D.; Pillay, J.	Negotiating femininities on campus: Sexuality, gender and risk in an HIV environment	2018	Exclude - Irrelevant	-
872	Bhardwaj, A.; Comins, C. A.; Guddera, V.; McIngana, M.; Young, K.; Phetlhu, R.; Mulumba, N.; Mishra, S.; Hausler, H.; Baral, S.; Schwartz, S.	Prevalence of depression, syndemic factors and their impact on viral suppression among female sex workers living with HIV in eThekwini, South Africa	2023	Exclude - Irrelevant	-
873	Bhattacharya D; Guo R; Tseng CH; Emel L; Sun R; Chiu SH; Stranix-Chibanda L; Chipato T; Mohtashemi NZ; Kintu K; Manji KP; Moodley D; Thio CL; Maldonado Y; Currier JS	Maternal HBV Viremia and Association With Adverse Infant Outcomes in Women Living With HIV and HBV.	2021	Exclude - Irrelevant	-
874	Bhattacharya, D.; Guo, R.; Tseng, C. H.; Emel, L.; Sun, R.; Chiu, S. H.; Stranix-Chibanda, L.; Chipato, T.; Mohtashemi, N. Z.; Kintu, K.; Manji, K. P.; Moodley, D.; Thio, C. L.; Maldonado, Y.; Currier, J. S.	Maternal HBV Viremia and Association with Adverse Infant Outcomes in Women Living with HIV and HBV	2021	Exclude - Irrelevant	-
875	Bhengu BS; Tomita A; Mashaphu S; Paruk S	The Role of Adverse Childhood Experiences on Perinatal Substance Use Behaviour in KwaZulu-Natal Province, South Africa.	2020	Exclude - Irrelevant	-
876	Bhoora, S.; Zamparini, J.; Odell, N.; Murray, L.; Balie, G.; Sanyika, N.; Mall, K.; Ramdin, T.; Mahomed, A.; Chauke, L.	COVID-19 in pregnant women in South Africa: A retrospective review	2022	Exclude - Irrelevant	-
877	Bhoora, S.; Zamparini, J.; Odell, N.; Murray, L.; Balie, G.; Sanyika, N.; Mall, K.; Ramdin, T.; Mahomed, A.; Chauke, L.	COVID-19 in pregnant women in South Africa: A retrospective review	2022	Exclude - Irrelevant	-
878	Bhushan, N. L.; Stoner, M. C. D.; Groves, A. K.; Kahn, K.; Pettifor, A. E.	Partnership Dynamics and HIV-Related Sexual Behaviors Among Adolescent Mothers in South Africa: A Longitudinal Analysis of HIV Prevention Trials Network 068 Data	2022	Exclude - Irrelevant	-
879	Biadgo B; Hassen A; Getaneh M; Tesfa H; Jaleta KN; Eshetu T; Kasew D; Melku M	Syphilis and human immunodeficiency virus infections among pregnant women attending antenatal care clinic of Gondar family guidance association, Northwest Ethiopia: implication for prevention of mother to child transmission.	2019	Exclude - Irrelevant	-
880	Biggar, R. J.; Cassol, S.; Kumwenda, N.; Lema, V.; Janes, M.; Pilon, R.; Senzani, V.; Yellin, F.; Taha, T. E.; Broadhead, R. L.	The risk of human immunodeficiency virus-1 infection in twin pairs born to infected mothers in Africa	2003	Exclude - Irrelevant	-
881	Biggar, R. J.; Lee, T. H.; Wen, L.; Broadhead, R.; Kumwenda, N.; Taha, T. E.; Busch, M. P.	The role of transplacental microtransfusions of maternal lymphocytes in HIV transmission to newborns	2008	Exclude - Irrelevant	-
882	Biggar, R. J.; Mtimavalye, L.; Justesen, A.; Broadhead, R.; Miley, W.; Waters, D.; Goedert, J. J.; Chiphangwi, J. D.; Taha, T. E.; Miotti, P. G.	Does umbilical cord blood polymerase chain reaction positivity indicate in utero (pre-labor) HIV infection?	1997	Exclude - Irrelevant	-
883	Biggar, R. J.; Taha, T. E.; Hoover, D. R.; Yellin, F.; Kumwenda, N.; Broadhead, R.	Higher in utero and perinatal HIV infection risk in girls than boys	2006	Exclude - Irrelevant	-
884	Biggar, Rj; Miotti, Pg; Taha, Te; Mtimavalye, L; Broadhead, R; Justesen, A; Yellin, F; Liomba, G; Miley, W; Waters, D; Chiphangwi, Jd; Goedert, Jj	Perinatal intervention trial in Africa: effect of a birth canal cleansing intervention to prevent HIV transmission	1996	Exclude - Irrelevant	-
885	Biggerstaff M; Cohen C; Reed C; Tempia S; McMorrow ML; Walaza S; Moyes J; Treurnicht FK; Cohen AL; Hutchinson P; Stoecker C; Steinberg J	A cost-effectiveness analysis of antenatal influenza vaccination among HIV-infected and HIV-uninfected pregnant women in South Africa.	2019	Exclude - Irrelevant	-
886	Bijlmakers, L. A.	Directory of socio-behavioural research on HIV infection and AIDS in Zimbabwe	1993	Exclude - Irrelevant	-
887	Billson, J.; Vollmer, L.	Peripartum cardiomyopathy: A review of the literature	2014	Exclude - Irrelevant	-
888	Binagwaho, A.; Pegurri, E.; Drobac, P. C.; Mugwaneza, P.; Stulac, S. N.; Wagner, C. M.; Karema, C.; Tsague, L.	Prevention of mother-to-child transmission of HIV: cost-effectiveness of antiretroviral regimens and feeding options in Rwanda	2013	Exclude - Irrelevant	-
889	Biobaku Oluwafunmilola, R.; Olaleye Atinuke, O.; Adefusi Olorunwa, F.; Adeyemi Babalola, A.; Onipede Anthony, O.; Loto Olabisi, M.; Imaralu John, O.	Group B streptococcus colonization and HIV in pregnancy: A cohort study in Nigeria	2017	Exclude - Irrelevant	-
890	Biomndo BC; Bergmann A; Lahmann N; Atwoli L	Intimate partner violence is a barrier to antiretroviral therapy adherence among HIV-positive women: Evidence from government facilities in Kenya.	2021	Exclude - Irrelevant	-
891	Birabwa, E.; Matovu, E.; Kihembo, C.; Lutalo, I.; Kambugu, A.	Sexually transmitted infection (STI) frequency and challenges of using family planning amongst discordant couples at AIDC	2009	Exclude - Irrelevant	-
892	Bircher RE; Ntamatungiro AJ; Glass TR; Mnzava D; Nyuri A; Mapesi H; Paris DH; Battegay M; Klimkait T; Weisser M	High failure rates of protease inhibitor-based antiretroviral treatment in rural Tanzania - A prospective cohort study.	2020	Exclude - Irrelevant	-
893	Birdthistle, I. J.; Floyd, S.; Machingura, A.; Mudziwapasi, N.; Gregson, S.; Glynn, J. R.	From affected to infected? Orphanhood and HIV risk among female adolescents in urban Zimbabwe	2008	Exclude - Irrelevant	-
894	Birhane, T.; Assefa Tessema, G.; Addis Alene, K.; Dadi, A. F.	Knowledge of pregnant women on mother-to-child transmission of HIV in Meket District, Northeast Ethiopia	2015	Exclude - Irrelevant	-
895	Birmingham, K.	South African government continues policy of inactivity	2000	Exclude - Irrelevant	-
896	Birungi N; Fadnes LT; Engebretsen IMS; Lie SA; Tumwine JK; Ã…strÃ¸m AN	Association of maternal HIV-1 severity with dental caries: an observational study of uninfected 5- to 7-yr-old children of HIV-1-infected mothers without severe immune suppression.	2020	Exclude - Irrelevant	-
897	Birungi N; Fadnes LT; Engebretsen IMS; Tumwine JK; Ã…strÃ¸m AN	Antiretroviral treatment and its impact on oral health outcomes in 5 to 7 year old Ugandan children: A 6 year follow-up visit from the ANRS 12174 randomized trial.	2020	Exclude - Irrelevant	-
898	Birungi N; Fadnes LT; Engebretsen IMS; Tumwine JK; Ã…strÃ¸m AN	Antiretroviral treatment and its impact on oral health outcomes in 5 to 7 year old Ugandan children: A 6 year follow-up visit from the ANRS 12174 randomized trial.	2020	Exclude - Irrelevant	-
899	Birungi, J.; Wang, H.; Ngolobe, M. H.; Muldoon, K.; Khanakwa, S.; King, R.; Kaleebu, P.; Shannon, K.; Ochai, R.; Montaner, J.; Mills, E.; Laurenco, L.; Abdallar, N.; Moore, D.	Lack of effectiveness of antiretroviral therapy (ART) as an HIV prevention tool for serodiscordant couples in a rural ART program without viral load monitoring in Uganda	2012	Exclude - Irrelevant	-
900	Biseck, T.; Kumwenda, S.; Kalulu, K.; Chidziwisano, K.; Kalumbi, L.	Exploring fertility decisions among pregnant HIV-positive women on antiretroviral therapy at a health centre in Balaka, Malawi: A descriptive qualitative	2015	Exclude - Irrelevant	-
901	Bisika, T.	Sexual and reproductive health and HIV/AIDS risk perception in the Malawi tourism industry	2009	Exclude - Irrelevant	-
902	Bisika, Thomas; Konyani, Sidon; Chamangwana, Immaculate; Khanyizira, George	An epidemiologic study of drug abuse and HIV and AIDS in Malawi	2008	Exclude - Irrelevant	-
903	Bisio, F.; Nicco, E.; Calzi, A.; Giacobbe, D. R.; Mesini, A.; Banguissa, H.; Vividila, N. E.; Mahoungou, P.; Boumba, J. D.; Mboungou, F. A.; Bruzzone, B.; Ratto, S.; Icardi, G.; Viscoli, C.; Bruzzi, P.	Pregnancy outcomes following exposure to efavirenz-based antiretroviral therapy in the Republic of Congo	2015	Exclude - Irrelevant	-
904	Bizuneh, A. D.; Azeze, G. G.	Post-abortion family planning use, method preference, and its determinant factors in Eastern Africa: a systematic review and meta-analysis	2021	Exclude - Irrelevant	-
905	Bizuneh, A.D.; Azeze, G.G.	Post-abortion family planning use, method preference, and its determinant factors in Eastern Africa: a systematic review and meta-analysis	2021	Exclude - Irrelevant	-
906	Bjelakovic, Goran; Nikolova, Dimitrinka; Gluud, Lise Lotte; Simonetti, Rosa G; Gluud, Christian	Antioxidant supplements for prevention of mortality in healthy participants and patients with various diseases	2012	Exclude - Irrelevant	-
907	Bjerregaard-Andersen, M.; Biering-Sorensen, S.; Gomes, G. M.; Bidonga, A.; Jensen, D. M.; Rodrigues, A.; Christensen, K.; Aaby, P.; Beck-Nielsen, H.; Benn, C. S.; Sodemann, M.	Infant twin mortality and hospitalisations after the perinatal period - a prospective cohort study from Guinea-Bissau	2014	Exclude - Irrelevant	-
908	Bjerregaard-Andersen, M.; Lund, N.; Jepsen, F. S.; Camala, L.; Gomes, M. A.; Christensen, K.; Christiansen, L.; Jensen, D. M.; Aaby, P.; Beck-Nielsen, H.; Benn, C. S.; Sodemann, M.	A prospective study of twinning and perinatal mortality in urban Guinea-Bissau	2012	Exclude - Irrelevant	-
909	Bjertrup PJ; Mmema N; Dlamini V; Ciglenecki I; Mpala Q; Matse S; Kerschberger B; Wringe A	PrEP reminds me that I am the one to take responsibility of my life: a qualitative study exploring experiences of and attitudes towards pre-exposure prophylaxis use by women in Eswatini.	2021	Exclude - Irrelevant	-
910	Bjertrup, P. J.; Mmema, N.; Dlamini, V.; Ciglenecki, I.; Mpala, Q.; Matse, S.; Kerschberger, B.; Wringe, A.	PrEP reminds me that I am the one to take responsibility of my life: a qualitative study exploring experiences of and attitudes towards pre-exposure prophylaxis use by women in Eswatini	2021	Exclude - Irrelevant	-
911	Bjorklund, K.; Mutyaba, T.; Nabunya, E.; Mirembe, F.	Incidence of postcesarean infections in relation to HIV status in a setting with limited resources	2005	Exclude - Irrelevant	-
912	Black, V.; Rees, H.	Incidence of nevirapine-associated hepatitis in an antenatal clinic	2008	Exclude - Irrelevant	-
913	Black, V.; Schwartz, S.R.	Issues about periconception use of dolutegravir are reminiscent of early concerns about efavirenz	2018	Exclude - Irrelevant	-
914	Blakstad MM; Smith ER; Etheredge A; Locks LM; McDonald CM; Kupka R; Kisenge R; Aboud S; Bellinger D; Sudfeld CR; Fawzi WW; Manji K; Duggan CP	Nutritional, Socioeconomic, and Delivery Characteristics Are Associated with Neurodevelopment in Tanzanian Children.	2019	Exclude - Irrelevant	-
915	Blanas, D. A.; Ghanney, C. E.; Nichols, K.	Declining HIV rates at a voluntary counseling and treatment center in Addis Ababa, Ethiopia 2009-2014	2015	Exclude - Irrelevant	-
916	Blanchard, K; Bostrom, A; Montgomery, E; Straten, A; Lince, N; Bruyn, G; Grossman, D; Chipato, T; Ramjee, G; Padian, N	Contraception use and effectiveness among women in a trial of the diaphragm for HIV prevention	2011	Exclude - Irrelevant	-
917	Bland, R. M.; Rollins, N. C.; Coutsoudis, A.; Coovadia, H. M.	Breastfeeding practices in an area of high HIV prevalence in rural South Africa	2002	Exclude - Irrelevant	-
918	Bland, R.; Coovadia, H.; Coutsoudis, A.; Rollins, N.; Newell, M.	Cohort profile: mamanengane or the Africa centre vertical transmission study	2010	Exclude - Irrelevant	-
919	Blaney, C. L.	Pregnancy and HIV	1994	Exclude - Irrelevant	-
920	Blessing Ngcobo N; Maharaj P; Nzima D	Men's motivation for contraceptive use in Inanda township, KwaZulu-Natal, South Africa.	2019	Exclude - Irrelevant	-
921	Blevins, M.; Jose, E.; Bilhete, F. R.; Vaz, L. M.; Shepherd, B. E.; Audet, C. M.; Vermund, S. H.; Moon, T. D.	Two-year death and loss to follow-up outcomes by source of referral to HIV care for HIV-infected patients initiating antiretroviral therapy in rural Mozambique	2015	Exclude - Irrelevant	-
922	Bloch, E. M.; Crookes, R. L.; Hull, J.; Fawcus, S.; Gangaram, R.; Anthony, J.; Ingram, C.; Ngcobo, S.; Croxford, J.; Creel, D. V.; Murphy, E. L.	The impact of human immunodeficiency virus infection on obstetric hemorrhage and blood transfusion in South Africa	2015	Exclude - Irrelevant	-
923	Bloch, E.; Busch, M. P.; Lee, T. H.; Montalvo, L.; Bird, A.; Matthews, Y.; Stefan, V.	Microchimerism in the transfused obstetric population	2012	Exclude - Irrelevant	-
924	Bloch, E.; Crookes, R.; Hull, J. C.; Gangaram, R.; Fawcus, S.; Anthony, J.; Ingram, C.; Ngcobo, S.; Croxford, J.; Creel, D.; Murphy, E. L.	The impact of HIV infection on obstetric hemorrhage and blood transfusion in south africa	2013	Exclude - Irrelevant	-
925	Bloch, E.; Ingram, C. F.; Hull, J.; Fawcus, S.; Anthony, J.; Green-Thompson, R.; Crookes, R.; Ngcobo, S. M.; Creel, D.; Courtney, L. C.; Murphy, E. L.	Peripartum blood transfusion in South Africa: An association between HIV infection and risk of tranfusion	2016	Exclude - Irrelevant	-
926	Blokzijl, M. L.	Human immunodeficiency virus infection in childhood	1988	Exclude - Irrelevant	-
927	Bloland, P. B.; Wirima, J. J.; Steketee, R. W.; Chilima, B.; Hightower, A.; Breman, J. G.	Maternal HIV infection and infant mortality in Malawi: Evidence for increased mortality due to placental malaria infection	1995	Exclude - Irrelevant	-
928	Bloland, P.; Slutsker, L.; Steketee, R. W.; Wirima, J. J.; Heymann, D. L.; Breman, J. G.	Rates and risk factors for mortality during the first two years of life in rural Malawi	1996	Exclude - Irrelevant	-
929	Boateng, G. O.; Workman, C. L.; Miller, J. D.; Onono, M.; Neilands, T. B.; Young, S. L.	The syndemic effects of food insecurity, water insecurity, and HIV on depressive symptomatology among Kenyan women	2022	Exclude - Irrelevant	-
930	Bobat, R.	The breast-feeding dilemma	2000	Exclude - Irrelevant	-
931	Bobat, R. A.; Coovadia, H. M.; Windsor, I. M.	Some early observations on HIV infection in children at King Edward VIII Hospital, Durban	1990	Exclude - Irrelevant	-
932	Bobat, R.; Coovadia, H.; Coutsoudis, A.; Moodley, D.	Determinants of mother-to-child transmission of human immunodeficiency virus type 1 infection in a cohort from Durban, South Africa	1996	Exclude - Irrelevant	-
933	Bobat, R.; Moodley, D.; Coutsoudis, A.; Coovadia, H.	Breastfeeding by HIV-1-infected women and outcome in their infants: a cohort study from Durban, South Africa	1997	Exclude - Irrelevant	-
934	Bobkov, A.; Garaev, M. M.; Rzhaninova, A.; Kaleebu, P.; Pitman, R.; Weber, J. N.; Cheingsong-Popov, R.	Molecular epidemiology of HIV-1 in the former Soviet Union: analysis of env V3 sequences and their correlation with epidemiologic data	1994	Exclude - Irrelevant	-
935	Bock, P.; Fatti, G.; Grimwood, A.	Comparing the effectiveness of efavirenz and nevirapine for first-line antiretroviral treatment amongst an adult treatment cohort from South Africa	2010	Exclude - Irrelevant	-
936	Bocoum, F. Y.; Kouanda, S.; Zarowsky, C.	Barriers to antenatal syphilis screening in Burkina Faso	2014	Exclude - Irrelevant	-
937	Bode, L; Kuhn, L; Kim, Hy; Hsiao, L; Nissan, C; Sinkala, M; Kankasa, C; Mwiya, M; Thea, Dm; Aldrovandi, Gm	Human milk oligosaccharide concentration and risk of postnatal transmission of HIV through breastfeeding	2012	Exclude - Irrelevant	-
938	Bodeau-Livinec, F.; Briand, V.; Berger, J.; Xiong, X.; Day, K. P.; Massougbodgi, A.; Cot, M.	Anemia during pregnancy and low birth weight in an endemic malaria area in Benin	2009	Exclude - Irrelevant	-
939	Bodika, S. M.; Lekone, P. E.; Loeto, P.; Alwano, M. G.; Zulu, T. C.; Kim, E.; Machao, G.; Voetsch, A. C.	Prevalence of HIV testing and counseling and associated factors among secondary school students in Botswana	2016	Exclude - Irrelevant	-
940	Boehmer, A.; Audet, C. M.; Blevins, M.; Gebi, U. I.; Wester, C. W.; Vermund, S. H.; Aliyu, M. H.	Patient and Provider Satisfaction With a Comprehensive Strategy to Improve Prevention of Mother-to-Child HIV Transmission Services in Rural Nigeria	2016	Exclude - Irrelevant	-
941	Boeke CE; Joseph J; Atem C; Banda C; Coulibaly KD; Doi N; Gunda A; Kandulu J; Kiernan B; Kingwara L; Maokola W; Maparo T; Mbaye RN; Mtumbuka E; Mziray J; Ngugi C; Nkakulu J; Nzuobontane D; Okomo Assoumo MC; Peter T; Rioja MR; Sacks JA; Simbi R; Vojnov L; Khan SA	Evaluation of near point-of-care viral load implementation in public health facilities across seven countries in sub-Saharan Africa.	2021	Exclude - Irrelevant	-
942	Boelaert, Marleen; Verdonck, Kristien; Menten, Joris; Sunyoto, Temmy; van, Griensven Johan; Chappuis, Francois; Rijal, Suman	Rapid tests for the diagnosis of visceral leishmaniasis in patients with suspected disease	2014	Exclude - Irrelevant	-
943	Boender, T. S.; Sigaloff, K. C.; Kayiwa, J.; Musiime, V.; Calis, J. C.; Hamers, R. L.; Nakatudde, L. K.; Khauda, E.; Mukuye, A.; Ditai, J.; Geelen, S. P.; Mugyenyi, P.; Rinke de Wit, T. F.; Kityo, C.	Barriers to Initiation of Pediatric HIV Treatment in Uganda: A Mixed-Method Study	2012	Exclude - Irrelevant	-
944	Bogale, A.; Seme, A.	Premarital sexual practices and its predictors among in-school youths of Shendi town, west Gojjam zone, North Western Ethiopia	2014	Exclude - Irrelevant	-
945	Boily-Larouche, G.; Milev, M. P.; Zijenah, L. S.; Labbe, A. C.; Zannou, D. M.; Humphrey, J. H.; Ward, B. J.; Poudrier, J.; Mouland, A. J.; Cohen, E. A.; Roger, M.	Naturally-occurring genetic variants in human DC-SIGN increase HIV-1 capture, cell-transfer and risk of mother-to-child transmission	2012	Exclude - Irrelevant	-
946	Boisier, P.; Ouwe Missi Oukem-Boyer, O. N.; Amadou Hamidou, A.; Sidikou, F.; Ibrahim, M. L.; Elhaj Mahamane, A.; Mamadou, S.; Sanda Aksenenkova, T.; Hama Modibo, B.; Chanteau, S.; Sani, A.; Louboutin-Croc, J. P.	Nationwide HIV prevalence survey in general population in Niger	2004	Exclude - Irrelevant	-
947	Boivin MJ; Maliwichi-Senganimalunje L; Ogwang LW; Kawalazira R; Sikorskii A; Familiar-Lopez I; Kuteesa A; Nyakato M; Mutebe A; Namukooli JL; Mallewa M; RuiseÃ±or-Escudero H; Aizire J; Taha TE; Fowler MG	Neurodevelopmental effects of ante-partum and post-partum antiretroviral exposure in HIV-exposed and uninfected children versus HIV-unexposed and uninfected children in Uganda and Malawi: a prospective cohort study.	2019	Exclude - Irrelevant	-
948	Boivin, Mj; Sikorskii, A; Familiar-Lopez, I; Ruisenor-Escudero, H; Bigira, V; Kapisi, J; Muhindo, M; Bangirana, P; Nakasujja, N; Kamya, M; Opoka, Ro; Dorsey, G	Bouts of malaria illness as mediated by anemia diminishes cognitive development in very young Ugandan children	2014	Exclude - Irrelevant	-
949	Bola, R.; Ujoh, F.; Lett, R.	Identification and mitigation of high-risk pregnancy with the Community Maternal Danger Score Mobile Application in Gboko, Nigeria	2022	Exclude - Irrelevant	-
950	Boland, R.	Selected legal developments in reproductive health in 1991	1992	Exclude - Irrelevant	-
951	Bolhaar, M. G.; Karstaedt, A. S.	A high incidence of lactic acidosis and symptomatic hyperlactatemia in women receiving highly active antiretroviral therapy in Soweto, South Africa	2007	Exclude - Irrelevant	-
952	Bolin, H.	[AIDS in Africa]	1987	Exclude - Irrelevant	-
953	Boloko, L.; Schutz, C.; Sibiya, N.; Balfour, A.; Ward, A.; Shey, M.; Nicol, M. P.; Burton, R.; Wilkinson, R. J.; Maartens, G.; Meintjes, G.; Barr, D. A.	Xpert Ultra testing of blood in severe HIV-associated tuberculosis to detect and measure Mycobacterium tuberculosis blood stream infection: a diagnostic and disease biomarker cohort study	2022	Exclude - Irrelevant	-
954	Bolton, K. D.; Hofmeyr, G. J.	Reducing mother-to-child transmission of HIV	2000	Exclude - Irrelevant	-
955	Bolu, O.; Anand, A.; Swartzendruber, A.; Hladik, W.; Marum, L. H.; Sheikh, A. A.; Woldu, A.; Ismail, S.; Mahomva, A.; Greby, S.; Sabin, K.	Utility of antenatal HIV surveillance data to evaluate prevention of mother-to-child HIV transmission programs in resource-limited settings	2007	Exclude - Irrelevant	-
956	Bonawitz, R.; Sambambi, K.; Vickery, M.; Hamomba, L.; Hammond, E.; Duncan, J.; Musokotwane, K.; Thea, D.; Herlihy, J. M.	Identifying gaps in prevention of mother to child transmission of HIV	2016	Exclude - Irrelevant	-
957	Bonawitz, R.; Sambambi, K.; Vickery, M.; Hamomba, L.; Hammond, E.; Duncan, J.; Musokotwane, K.; Thea, D.; Herlihy, J. M.	Identifying Gaps in Prevention of Mother to Child Transmission of HIV: A Case Series of HIV-positive Infants in Zambia	2016	Exclude - Irrelevant	-
958	Bond, C.	AIDS lays waste to Uganda	1986	Exclude - Irrelevant	-
959	Bond, V.	Winds of change in Zambia	1992	Exclude - Irrelevant	-
960	Bond, V.; Dover, P.	Men, women and the trouble with condoms: problems associated with condom use by migrant workers in rural Zambia	1997	Exclude - Irrelevant	-
961	Bongomin F; Ssekamatte P; Nattabi G; Olum R; Ninsiima S; Kyazze AP; Nabakka W; Kukunda R; Cose S; Kibirige D; Batte C; Kaddumukasa M; Kirenga BJ; Nakimuli A; Baluku JB; Andia-Biraro I	Latent Tuberculosis Infection Status of Pregnant Women in Uganda Determined Using QuantiFERON TB Gold-Plus.	2021	Exclude - Irrelevant	-
962	Bongomin, F.; Ssekamatte, P.; Nattabi, G.; Olum, R.; Ninsiima, S.; Kyazze, A. P.; Nabakka, W.; Kukunda, R.; Cose, S.; Kibirige, D.; Batte, C.; Kaddumukasa, M.; Kirenga, B. J.; Nakimuli, A.; Baluku, J. B.; Andia-Biraro, I.	Latent Tuberculosis Infection Status of Pregnant Women in Uganda Determined Using QuantiFERON TB Gold-Plus	2021	Exclude - Irrelevant	-
963	Bongomin, P.; Rabkin, M.; Palma, A.M.; McNairy, M.L.; Simelane, S.; Gachuhi, A.B.; Bitchong, R.; Biribonwoha, H.N.; Okello, V.; El-Sadr, W.M.	Integrated versus referred management of cardiovascular disease (CVD) risk factors for HIV-positive patients on antiretroviral therapy in Swaziland	2018	Exclude - Irrelevant	-
964	Bonner CP; Carney T; Browne FA; Ndirangu JW; Howard BN; Wechsberg WM	Substance use and depressive and anxiety symptoms among out-of-school adolescent girls and young women in Cape Town, South Africa.	2020	Exclude - Irrelevant	-
965	Bonner, C.P.; Carney, T.; Browne, F.A.; Ndirangu, J.W.; Howard, B.N.; Wechsberg, W.M.	Substance use and depressive and anxiety symptoms among out-of-school adolescent girls and young women in Cape Town, South Africa	2021	Exclude - Irrelevant	-
966	Bonnett, T. J.; Roberts, A. L.; Houlden, E.	Obstetric ultrasound training for midwives in a resource-poor setting	2013	Exclude - Irrelevant	-
967	Boonstra, H. D.	Learning from adolescents to prevent HIV and unintended pregnancy	2007	Exclude - Irrelevant	-
968	Booth, K. M.	A magic bullet for the "African" mother? Neo-Imperial reproductive futurism and the pharmaceutical "solution" to the HIV/AIDS Crisis	2010	Exclude - Irrelevant	-
969	Borgdorff, H.; Tsivtsivadze, E.; Verhelst, R.; Marzorati, M.; Jurriaans, S.; Ndayisaba, G. F.; Schuren, F. H.; van de Wijgert, J. H.	Lactobacillus-dominated cervicovaginal microbiota associated with reduced HIV/STI prevalence and genital HIV viral load in African women	2014	Exclude - Irrelevant	-
970	Borgdorff, H.; Verwijs, M. C.; Wit, F. W.; Tsivtsivadze, E.; Ndayisaba, G. F.; Verhelst, R.; Schuren, F. H.; van de Wijgert, J. H.	The impact of hormonal contraception and pregnancy on sexually transmitted infections and on cervicovaginal microbiota in african sex workers	2015	Exclude - Irrelevant	-
971	Bork, K; Cames, C; Cournil, A; Musyoka, F; Ayassou, K; Naidu, K; Mepham, S; Gichuhi, C; Read, Js; Gaillard, P; Vincenzi, I	Infant feeding modes and determinants among HIV-1-infected African Women in the Kesho Bora Study	2013	Exclude - Irrelevant	-
972	Bork, Ka; Cames, C; Newell, Ml; Read, Js; Ayassou, K; Musyoka, F; Mbatia, G; Cournil, A	Formula-Feeding of HIV-Exposed Uninfected African Children Is Associated with Faster Growth in Length during the First 6 Months of Life in the Kesho Bora Study	2017	Exclude - Irrelevant	-
973	Bork, Ka; Cournil, A; Read, Js; Newell, Ml; Cames, C; Meda, N; Luchters, S; Mbatia, G; Naidu, K; Gaillard, P; Vincenzi, I	Morbidity in relation to feeding mode in African HIV-exposed, uninfected infants during the first 6 mo of life: the Kesho Bora study	2014	Exclude - Irrelevant	-
974	Bornman, M. S.; Crewe-brown, H. H.; Reif, S.; Mahomed, M. F.; Broomker, D.; Schulenburg, G. W.	Sexually transmitted diseases (STD) in infertile males attending the andrology clinic at Ga-Rankuwa Hospital	1992	Exclude - Irrelevant	-
975	Bose, D. L.; Hundal, A.; Singh, S.; Singh, S.; Seth, K.; Hadi, S. U.; Saran, A.; Joseph, J.; Goyal, K.; Salve, S.	Evidence and gap map report: Social and Behavior Change Communication (SBCC) interventions for strengthening HIV prevention and research among adolescent girls and young women (AGYW) in low- and middle-income countries (LMICs)	2023	Exclude - Irrelevant	-
976	Bosire, R.; Guthrie, B. L.; Lohman-Payne, B.; Mabuka, J.; Majiwa, M.; Wariua, G.; Mbori-Ngacha, D.; Richardson, B.; John-Stewart, G.; Farquhar, C.	Longitudinal comparison of chemokines in breastmilk early postpartum among HIV-1-infected and uninfected Kenyan women	2007	Exclude - Irrelevant	-
977	Bosire, R.; John-Stewart, G. C.; Mabuka, J. M.; Wariua, G.; Gichuhi, C.; Wamalwa, D.; Ruzinski, J.; Goodman, R.; Lohman, B.; Mbori-Ngacha, D. A.; Overbaugh, J.; Farquhar, C.	Breast milk Î±-defensins are associated with HIV type 1 RNA and CC chemokines in breast milk but not vertical HIV type 1 transmission	2007	Exclude - Irrelevant	-
978	Bosire, R.; John-Stewart, G. C.; Mabuka, J. M.; Wariua, G.; Gichuhi, C.; Wamalwa, D.; Ruzinski, J.; Goodman, R.; Lohman, B.; Mbori-Ngacha, D. A.; Overbaugh, J.; Farquhar, C.	Breast milk alpha-defensins are associated with HIV type 1 RNA and CC chemokines in breast milk but not vertical HIV type 1 transmission	2007	Exclude - Irrelevant	-
979	Bosire, R; Betz, B; Aluisio, A; Hughes, Jp; Nduati, R; Kiarie, J; Chohan, Bh; Merkel, M; Lohman-Payne, B; John-Stewart, G; Farquhar, C	High Rates of Exclusive Breastfeeding in Both Arms of a Peer Counseling Study Promoting EBF among HIV-Infected Kenyan Women	2016	Exclude - Irrelevant	-
980	Bottiger, B.; Palme, I. B.; da Costa, J. L.; Dias, L. F.; Biberfeld, G.	Prevalence of HIV-1 and HIV-2/HTLV-IV infections in Luanda and Cabinda, Angola	1988	Exclude - Irrelevant	-
981	Bouare, N.; Gothot, A.; Delwaide, J.; Bontems, S.; Vaira, D.; Seidel, L.; Gerard, P.; Gerard, C.	Epidemiological profiles of human immunodeficiency virus and hepatitis C virus infections in Malian women: Risk factors and relevance of disparities	2013	Exclude - Irrelevant	-
982	Boucheron, P.; Anele, A.; Offiah, A. U.; Zietsman, A.; Galukande, M.; Parham, G.; Pinder, L. F.; Anderson, B. O.; Foerster, M.; SchÃ¼z, J.; Dos-Santos-Silva, I.; McCormack, V.	Reproductive history and breast cancer survival: Findings from the African breast cancer-Disparities in outcomes cohort and implications of Africa's fertility transition on breast cancer prognosis	2023	Exclude - Irrelevant	-
983	Bourgeois, A.; Henzel, D.; Dibanga, G.; Malonga-Mouelet, G.; Peeters, M.; Coulaud, J. P.; Fransen, L.; Delaporte, E.	Prospective evaluation of a flow chart using a risk assessment for the diagnosis of STDs in primary healthcare centres in Libreville, Gabon	1998	Exclude - Irrelevant	-
984	Bourgeois, A.; Henzel, D.; Dibanga, G.; Minko, N. N.; Peeters, M.; Coulaud, J. P.; Fransen, L.; Delaporte, Ã‰	Elaboration and evaluation of algorithms for screening STD in pregnant women in Libreville, Gabon	1996	Exclude - Irrelevant	-
985	Bourgeois, A.; Henzel, D.; Dibanga, G.; Minko, N. N.; Peeters, M.; Coulaud, J. P.; Fransen, L.; Delaporte, E.	[Development and evaluation of screening algorithms for sexually transmitted diseases in pregnant women at Libreville, Gabon]	1996	Exclude - Irrelevant	-
986	Bourgi, K.; Ofner, S.; Musick, B.; Wools-Kaloustian, K.; Diero, L.; Yiannoutsos, C.; Gupta, S.	WEIGHT GAIN AMONG PARTICIPANTS SWITCHING TO A DOLUTEGRAVIRBASED HIV REGIMEN IN KENYA	2023	Exclude - Irrelevant	-
987	Bourne, L. T.; Hendricks, M. K.; Marais, D.; Eley, B.	Addressing malnutrition in young children in South Africa. Setting the national context for paediatric food-based dietary guidelines	2007	Exclude - Irrelevant	-
988	Bowersox, J.	NIAID international AIDS research. National Institute of Allergy and Infectious Diseases	1996	Exclude - Irrelevant	-
989	Bowring AL; Schwartz S; Lyons C; Rao A; Olawore O; Njindam IM; Nzau J; Fouda G; Fako GH; Turpin G; Levitt D; Georges S; Tamoufe U; Billong SC; Njoya O; Zoung-Kanyi AC; Baral S	Unmet Need for Family Planning and Experience of Unintended Pregnancy Among Female Sex Workers in Urban Cameroon: Results From a National Cross-Sectional Study.	2020	Exclude - Irrelevant	-
990	Boyd, A. E.; Murad, S.; O'Shea, S.; de Ruiter, A.; Watson, C.; Easterbrook, P. J.	Ethnic differences in stage of presentation of adults newly diagnosed with HIV-1 infection in south London	2005	Exclude - Irrelevant	-
991	Boye, S.; Kouadio, A.; Kouvahe, A. F.; Vautier, A.; Ky-Zerbo, O.; Rouveau, N.; Maheu-Giroux, M.; Silhol, R.; Simo Fotso, A.; Larmarange, J.; Pourette, D.	Organisation of testing services, structural barriers and facilitators of routine HIV self-testing during sexually transmitted infection consultations: a qualitative study of patients and providers in Abidjan, CÃ´te dâ€™Ivoire	2022	Exclude - Irrelevant	-
992	Boye, S.; Kouadio, A.; Kouvahe, A. F.; Vautier, A.; Ky-Zerbo, O.; Rouveau, N.; Maheu-Giroux, M.; Silhol, R.; Simo Fotso, A.; Larmarange, J.; Pourette, D.	Organisation of testing services, structural barriers and facilitators of routine HIV self-testing during sexually transmitted infection consultations: a qualitative study of patients and providers in Abidjan, CÃ´te d'Ivoire	2024	Exclude - Irrelevant	-
993	Boyles, T. H.; Wilkinson, L. S.; Leisegang, R.; Maartens, G.	Factors influencing retention in care after starting antiretroviral therapy in a rural South African programme	2011	Exclude - Irrelevant	-
994	Bozicevic, I.; Riedner, G.; Calleja, J. M.	HIV surveillance in MENA: recent developments and results	2013	Exclude - Irrelevant	-
995	Brabin, B.; Maxwell, S.; Chimsuku, L.; Verhoeff, F.; van der Kaay, H. J.; Broadhead, R.; Kazembe, P.; Thomas, A.	A study of the consequences of malarial infection in pregnant women and their infants	1993	Exclude - Irrelevant	-
996	Brabin, L.; Brabin, B. J.	HIV, malaria and beyond: reducing the disease burden of female adolescents	2005	Exclude - Irrelevant	-
997	Brabin, L.; Verhoeff, F. H.; Kazembe, P.; Brabin, B. J.; Chimsuku, L.; Broadhead, R.	Improving antenatal care for pregnant adolescents in southern Malawi	1998	Exclude - Irrelevant	-
998	Bradbeer, C.	Approaches to patients with HIV-related problems	1988	Exclude - Irrelevant	-
999	Bradburn, C. K.; Wanje, G.; Pfeiffer, J.; Jaoko, W.; Kurth, A. E.; McClelland, R. S.	Risky Business: condom failures as experienced by female sex workers in Mombasa, Kenya	2017	Exclude - Irrelevant	-
1000	Braddick, M. R.; Kreiss, J. K.; Embree, J. B.; Datta, P.; Ndinya-Achola, J. O.; Pamba, H.; Maitha, G.; Roberts, P. L.; Quinn, T. C.; Holmes, K. K.	Impact of maternal HIV infection on obstetrical and early neonatal outcome	1990	Exclude - Irrelevant	-
1001	Bradley, H.; Gillespie, D.; Kidanu, A.; Bonnenfant, Y. T.; Karklins, S.	Providing family planning in Ethiopian voluntary HIV counseling and testing facilities: client, counselor and facility-level considerations	2009	Exclude - Irrelevant	-
1002	Bradley, H.; Tsui, A.; Kidanu, A.; Gillespie, D.	HIV infection and contraceptive need among female Ethiopian voluntary HIV counseling and testing clients	2010	Exclude - Irrelevant	-
1003	Bradshaw, D.; Schneider, M.; Dorrington, R.; Bourne, D. E.; Laubscher, R.	South African cause-of-death profile in transition--1996 and future trends	2002	Exclude - Irrelevant	-
1004	Brady, M.; Manning, J.	Lessons from reproductive health to inform multipurpose prevention technologies: don't reinvent the wheel	2013	Exclude - Irrelevant	-
1005	Brahmbhatt H; Santelli J; Kaagayi J; Lutalo T; Serwadda D; Makumbi F	Pregnancy Incidence and Fertility Desires Among Couples by HIV Status in Rakai, Uganda.	2019	Exclude - Irrelevant	-
1006	Brahmbhatt, H.; Bishai, D.; Wabwire-Mangen, F.; Kigozi, G.; Wawer, M.; Gray, R. H.	Polygyny, maternal HIV status and child survival: Rakai, Uganda	2002	Exclude - Irrelevant	-
1007	Brahmbhatt, H.; Sullivan, D.; Kigozi, G.; Askin, F.; Wabwire-Mangenm, F.; Serwadda, D.; Sewankambo, N.; Wawer, M.; Gray, R.	Association of HIV and malaria with mother-to-child transmission, birth outcomes, and child mortality	2008	Exclude - Irrelevant	-
1008	Brahmbhatt, H; Kigozi, G; Wabwire-Mangen, F; Serwadda, D; Sewankambo, N; Lutalo, T; Wawer, Mj; Abramowsky, C; Sullivan, D; Gray, R	The effects of placental malaria on mother-to-child HIV transmission in Rakai, Uganda	2003	Exclude - Irrelevant	-
1009	Braun, M. M.; Badi, N.; Ryder, R. W.; Baende, E.; Mukadi, Y.; Nsuami, M.; Matela, B.; Willame, J. C.; Kaboto, M.; Heyward, W.	A retrospective cohort study of the risk of tuberculosis among women of childbearing age with HIV infection in Zaire	1991	Exclude - Irrelevant	-
1010	Braun, Rebecca Ann Goldberg	Where there are no landlines: Mobile technology, community health workers and family planning	2017	Exclude - Irrelevant	-
1011	Braunstein, S. L.; Ingabire, C. M.; Geubbels, E.; Vyankandondera, J.; Umulisa, M. M.; Gahiro, E.; Uwineza, M.; Tuijn, C. J.; Nash, D.; van de Wijgert, J. H.	High burden of prevalent and recently acquired HIV among female sex workers and female HIV voluntary testing center clients in Kigali, Rwanda	2011	Exclude - Irrelevant	-
1012	Braunstein, S. L.; van de Wijgert, J. H.; Vyankandondera, J.; Kestelyn, E.; Ntirushwa, J.; Nash, D.	Risk Factor Detection as a Metric of STARHS Performance for HIV Incidence Surveillance Among Female Sex Workers in Kigali, Rwanda	2012	Exclude - Irrelevant	-
1013	Brayfield, B. P.; Phiri, S.; Kankasa, C.; Muyanga, J.; Mantina, H.; Kwenda, G.; West, J. T.; Bhat, G.; Marx, D. B.; Klaskala, W.; Mitchell, C. D.; Wood, C.	Postnatal human herpesvirus 8 and human immunodeficiency virus type 1 infection in mothers and infants from Zambia	2003	Exclude - Irrelevant	-
1014	Bredberg-Raden, U.; Urassa, W.; Urassa, E.; Lyamuya, E.; Msemo, G.; Kawo, G.; Kazimoto, T.; Massawe, A.; Grankvist, O.; Mbena, E.; et al.,	Predictive markers for mother-to-child transmission of HIV-1 in Dar es Salaam, Tanzania	1995	Exclude - Irrelevant	-
1015	Breman, J. G.; Alilio, M. S.; Mills, A.	Conquering the intolerable burden of malaria: what's new, what's needed: a summary	2004	Exclude - Irrelevant	-
1016	Brentlinger, P. E.; Behrens, C. B.; Micek, M. A.	Challenges in the concurrent management of malaria and HIV in pregnancy in sub-Saharan Africa	2006	Exclude - Irrelevant	-
1017	Brentlinger, P. E.; Montoya, P.; Rojas, A. J.; Correia, M. A.; Dgedge, M.; Saute, F.; Gimbel-Sherr, K.; Mercer, M. A.; Gloyd, S.	Prevalence and predictors of maternal peripheral malaria parasitemia in central Mozambique	2007	Exclude - Irrelevant	-
1018	Breton, G.; Diallo, O. H.; CissÃ©, M.; Diallo, O. H.; Diallo, N. A.; Soumaoro, S. A.; Camara, Y.; Montoyo, A.; Rouzioux, C.; Koita, Y.; Peytavin, G.; Tubiana, R.; Frange, P.	HIV stigma limits the effectiveness of PMTCT in Guinea: the ANRS 12344-DIAVINA study	2022	Exclude - Irrelevant	-
1019	Brewer, Sarah K.; Talge, Nicole; Holzman, Claudia; Sikorskii, Alla; Ezeamama, Amara	Perinatal HIV exposure and infection and caregiver depressive symptoms	2024	Exclude - Irrelevant	-
1020	Briand, V.; Cottrell, G.; Massougbodji, A.; Cot, M.	Intermittent preventive treatment for the prevention of malaria during pregnancy in high transmission areas	2007	Exclude - Irrelevant	-
1021	Bridge, R.; Lin, J.	Factors associated with receiving an HIV test among patients admitted through the emergency unit at a Kenyan referral hospital	2017	Exclude - Irrelevant	-
1022	Bridge, R.; Lin, J.	Factors associated with receiving an HIV test among patients admitted through the emergency unit at a Kenyan referral hospital	2018	Exclude - Irrelevant	-
1023	Brink, L.T.; Gebhardt, G.S.; Mason, D.; Groenewald, C.A.; Odendaal, H.J.	The association between preterm labour, perinatal mortality and infant death (during the first year) in Bishop Lavis, Cape Town, South Africa	2019	Exclude - Irrelevant	-
1024	Brittain K; Mellins CA; Remien RH; Phillips TK; Zerbe A; Abrams EJ; Myer L	Impact of HIV-Status Disclosure on HIV Viral Load in Pregnant and Postpartum Women on Antiretroviral Therapy.	2019	Exclude - Irrelevant	-
1025	Brittain K; Phillips TK; Zerbe A; Abrams EJ; Myer L	Long-term effects of unintended pregnancy on antiretroviral therapy outcomes among South African women living with HIV.	2019	Exclude - Irrelevant	-
1026	Brittain, K.; Gomba, Y.; Noholoza, S.; Pellowski, J.; Mellins, C. A.; Bekker, L. G.; Kagee, A.; Remien, R. H.; Abrams, E. J.; Myer, L.	HIV-related stigma, disclosure and social support: experiences among young pregnant and postpartum women living with HIV in South Africa	2023	Exclude - Irrelevant	-
1027	Brittain, K.; Mellins, C. A.; Phillips, T.; Zerbe, A.; Abrams, E. J.; Myer, L.; Remien, R. H.	Social Support, Stigma and Antenatal Depression Among HIV-Infected Pregnant Women in South Africa	2017	Exclude - Irrelevant	-
1028	Brittain, K.; Phillips, T.; Zerbe, A.; Ronan, A.; Petro, G.; Hsiao, N. Y. M.; McIntyre, J. A.; Abrams, E. J.; Myer, L.	Unintended pregnancy predicts subsequent raised viral load in the postnatal period	2017	Exclude - Irrelevant	-
1029	Brittain, K.; Remien, R. H.; Phillips, T.; Zerbe, A.; Abrams, E. J.; Myer, L.; Mellins, C. A.	Factors associated with alcohol use prior to and during pregnancy among HIV-infected pregnant women in Cape Town, South Africa	2017	Exclude - Irrelevant	-
1030	Brittain, Kirsty; Brown, Karryn; Phillips, Tamsin; Zerbe, Allison; Pellowski, Jennifer; Remien, Robert H.; Mellins, Claude A.; Abrams, Elaine J.; Myer, Landon	Why do integrated maternal hiv and infant healthcare services work? A secondary analysis of a randomised controlled trial in south africa	2023	Exclude - Irrelevant	-
1031	Brittain, Kirsty; Gomba, Yolanda; Noholoza, Sandisiwe; Pellowski, Jennifer; Mellins, Claude A.; Bekker, Linda-Gail; Kagee, Ashraf; Remien, Robert H.; Abrams, Elaine J.; Myer, Landon	Hiv-related stigma, disclosure and social support: Experiences among young pregnant and postpartum women living with hiv in south africa	2022	Exclude - Irrelevant	-
1032	Brittain, Kirsty; Mellins, Claude A.; Remien, Robert H.; Phillips, Tamsin; Zerbe, Allison; Abrams, Elaine J.; Myer, Landon	Patterns and predictors of HIV-status disclosure among pregnant women in South Africa: Dimensions of disclosure and influence of social and economic circumstances	2018	Exclude - Irrelevant	-
1033	Brittain, Kirsty; Myer, Landon; Phillips, Nicole; Cluver, Lucie D.; Zar, Heather J.; Stein, Dan J.; Hoare, Jacqueline	Behavioural health risks during early adolescence among perinatally HIV-infected South African adolescents and same-age, HIV-uninfected peers	2019	Exclude - Irrelevant	-
1034	Brock, P.; Ninane, J.; Cornu, G.; Moulin, D.; Sonnet, J.	AIDS in two African infants born in Belgium	1987	Exclude - Irrelevant	-
1035	Brocklehurst, Peter	Interventions for reducing the risk of mother-to-child transmission of HIV infection	2002	Exclude - Irrelevant	-
1036	Broek, Nr; Jean-Baptiste, R; Neilson, Jp	Factors associated with preterm, early preterm and late preterm birth in Malawi	2014	Exclude - Irrelevant	-
1037	Broek, Nr; Jean-Baptiste, R; Neilson, Jp	Factors associated with preterm, early preterm and late preterm birth in Malawi	2014	Exclude - Irrelevant	-
1038	Brolin, K. J.; Persson, K. E.; Wahlgren, M.; Rogerson, S. J.; Chen, Q.	Differential recognition of P. falciparum VAR2CSA domains by naturally acquired antibodies in pregnant women from a malaria endemic area	2010	Exclude - Irrelevant	-
1039	Bronner, L.; Boeras, D. I.; Luisi, N.; Karita, E.; Mwananyanda, L.; McKinney, S.; Sharkey, T.; Keeling, M.; Conkling, M.; Chomba, E.; Kraft, C.; Bizimana, J.; Kilembe, W.; Tichacek, A.; Caliendo, A. M.; Hunter, E.; Allen, S.	Predictors of false positive rapid HIV tests in couples from a clade A HIV endemic city	2010	Exclude - Irrelevant	-
1040	Brossard, Y.; Ciraru-Vigneron, N.	[Epidemiology of HIV-1 infection in the pregnant woman]	1990	Exclude - Irrelevant	-
1041	Brou, H.; Agbo, H.; Desgrees Du Lou, A.	[Impact of HIV counseling and testing during antenal consultation for HIV- women in Abidjan (Cote d'Ivoire): a quantitative and qualitative study (Ditrame Plus 3 project, ANRS 1253)]	2005	Exclude - Irrelevant	-
1042	Brou, H.; Djohan, G.; Becquet, R.; Allou, G.; Ekouevi, D. K.; Zanou, B.; Leroy, V.; Desgrees-du-Lou, A.	Sexual prevention of HIV within the couple after prenatal HIV-testing in West Africa	2008	Exclude - Irrelevant	-
1043	Brou, H.; Viho, I.; Djohan, G.; Ekouevi, D. K.; Zanou, B.; Leroy, V.; Desgrees-du-Lou, A.	[Contraceptive use and incidence of pregnancy among women after HIV testing in Abidjan, Ivory Coast]	2009	Exclude - Irrelevant	-
1044	Broughton, E.; Haumba, S.; Calnan, M.; Ginindsa, S.; Jeffries, R.; Maphalala, G.; Mazibuko, S.; Mirara, M.; Modi, S.; Munyaradzi, P.; Preko, P.; Simelane, B.	Screening in Maternity to Ascertain Tuberculosis Status (SMATS) study	2017	Exclude - Irrelevant	-
1045	Brouwer, K. C.; Lal, A. A.; Mirel, L. B.; Otieno, J.; Ayisi, J.; Van Eijk, A. M.; Lal, R. B.; Steketee, R.; Nahlen, B. L.; Shi, Y. P.	Polymorphism of Fc receptor IIa for immunoglobulin G is associated with placental malaria in HIV-1-positive women in western Kenya	2004	Exclude - Irrelevant	-
1046	Brouwer, K. C.; Yang, C.; Parekh, S.; Mirel, L. B.; Shi, Y. P.; Otieno, J.; Lal, A. A.; Lal, R. B.	Effect of CCR2 chemokine receptor polymorphism on HIV type 1 mother-to-child transmission and child survival in Western Kenya	2005	Exclude - Irrelevant	-
1047	Brown, E.; Stranix-Chibanda, L.; Johnston, B.; Huang, S.; Kacanek, D.; Mungate, L.; Sango, A.; Mambiya, S.; Longwe Mwenda, W.; Korutaro, V.; Nanyunja, S.; Kibalama Ssemambo, P.; Ssekasi Miwanda, A.; Kowo, H.; Nelwamondo, S.	Directly observed therapy (DOT) can be implemented successfully in research settings to evaluate PrEP PK among pregnant and postpartum adolescents and young women in Africa	2021	Exclude - Irrelevant	-
1048	Brown, J. M.; Gitome, S.; Mataveke, B.; Chirenda, T.; Matubu, A.; Chareka, G.; Chasakara, C.; Mgodi, N.; Murombedzi, C.; Musara, P.; Makurumure, T.; Hughes, C. S.; Bukusi, E.; Cohen, C. R.; Shiboski, S.; Darbes, L.; Kahn, J. G.; Rutherford, G. W.; Chirenje, Z. M.; Mhlanga, F.	Preventing HIV and achieving pregnancy among HIV sero-different couples: Pilot study of a safer conception intervention in Zimbabwe	2023	Exclude - Irrelevant	-
1049	Brown, J.; Gitome, S.; Mateveke, B.; Chirenda, T.; Chareka, G.; Chasakara, C.; Murombedzi, C.; Matubu, A.; Mgodi, N.; Musara, P.; Makurumure, T.; Smith-Hughes, C.; Chirenje, Z.M.; Mhlanga, F.	Preventing HIV and achieving pregnancy among HIV-discordant couples using safer conception strategies in Zimbabwe	2020	Exclude - Irrelevant	-
1050	Brown, P.	HIV-2: slower, still deadly	1992	Exclude - Irrelevant	-
1051	Brown, Taylor W; van, Urk Felix C; Waller, Rebecca; Mayo-Wilson, Evan	Centre-based day care for children younger than five years of age in low- and middle-income countries	2014	Exclude - Irrelevant	-
1052	Brunet-Possenti, F.; Pages, C.; Rouzier, R.; Dupin, N.; Bagot, M.; LebbÃ©, C.	Kaposi's sarcoma and pregnancy: Case report and literature review	2013	Exclude - Irrelevant	-
1053	Brun-Vezinet, F.; Charpentier, C.	Update on the human immunodeficiency virus	2013	Exclude - Irrelevant	-
1054	Brusamento, S.; Ghanotakis, E.; Tudor Car, L.; van-Velthoven, M. H.; Majeed, A.; Car, J.	Male involvement for increasing the effectiveness of prevention of mother-to-child HIV transmission (PMTCT) programmes	2012	Exclude - Irrelevant	-
1055	Bruzzone, B.; Bisio, F.; Ventura, A.; Nigro, N.; Miguel, L. M.; Mayinda Mboungou, F. A.; Nzagou, A. C.; Mayembo, P.; Uberti, F.; De Maria, A.; Icardi, G.; Viscoli, C.	HIV serological screening in a population of pregnant women in the Republic of Congo: suitability of different assays	2008	Exclude - Irrelevant	-
1056	Bucagu, M.; Bizimana Jde, D.; Muganda, J.; Humblet, C. P.	Socio-economic, clinical and biological risk factors for mother - to - child transmission of HIV-1 in Muhima health centre (Rwanda): a prospective cohort study	2013	Exclude - Irrelevant	-
1057	Bucagu, M.; Muganda, J.	Implementing primary health care-based PMTCT interventions: operational perspectives from Muhima cohort analysis (Rwanda)	2014	Exclude - Irrelevant	-
1058	Buchanan, E.	The next generation: Pregnancy in adolescents and women living with perinatally acquired HIV in South Africa	2022	Exclude - Irrelevant	-
1059	Buchmann, E. J.; Mnyani, C. N.; Frank, K. A.; Chersich, M. F.; McIntyre, J. A.	Declining maternal mortality in the face of persistently high HIV prevalence in a middle-income country	2015	Exclude - Irrelevant	-
1060	Buckley, Janice; Otwombe, Kennedy; Joyce, Celeste; Leshabane, Given; Galvin, Lisa; Ramsammy, Candice; Lebotsa, Moshoko Emily; Liberty, Afaaf; Violari, Avy	Impact of disclosure over time on the emotional well-being of children with perinatally acquired HIV infection in South Africa	2022	Exclude - Irrelevant	-
1061	Bucyendore, A.; Van de Perre, P.; Karita, E.; Nziyumvira, A.; Sow, I.; Fox, E.	Estimating the seroincidence of HIV-1 in the general adult population in Kigali, Rwanda	1993	Exclude - Irrelevant	-
1062	Budhram, S.; Krishundutt, P.	A three-year audit of pregnancy outcomes in women with pulmonary hypertension admitted to the high-risk obstetric unit at Inkosi Albert Luthuli Central Hospital, KwaZulu-Natal, South Africa	2022	Exclude - Irrelevant	-
1063	Budhram, S.; Vannevel, V.; Botha, T.; Chauke, L.; Bhoora, S.; Balie, G. M.; Odell, N.; Lombaard, H.; Wise, A.; Georgiou, C.; Ngxola, N.; Wynne, E.; Mbewu, U.; Mabenge, M.; Phinzi, S.; Gubu-Ntaba, N.; Goldman, G.; Tunkyi, K.; Prithipal, S.; Naidoo, K.; Venkatachalam, S.; Moodley, T.; Mould, S.; Hlabisa, M.; Govender, L.; Maistry, C.; Habineza, J. P.; Israel, P.; Foolchand, S.; Tsibiyane, N. V.; Pa…	Maternal characteristics and pregnancy outcomes of hospitalized pregnant women with SARS-CoV-2 infection in South Africa: An International Network of Obstetric Survey Systems-based cohort study	2021	Exclude - Irrelevant	-
1064	Buelli, F.; FocÃ , E.; Odolini, S.; Pietra, V.; Sempore, J.; Martinetto, M.; Rodari, P.; Sanogo, K.; Simpore, J.; Castelli, F.	Sexuality, pregnancy and procreation desire among HIV+ patients in Ouagadougou, Burkina Faso	2010	Exclude - Irrelevant	-
1065	Buga, G. A.; Amoko, D. H.; Ncayiyana, D. J.	Sexual behaviour, contraceptive practice and reproductive health among school adolescents in rural Transkei	1996	Exclude - Irrelevant	-
1066	Bugge, H. F.; Karlsen, N. C.; Oydna, E.; Rake, M. M.; Wexels, N.; Bendabenda, J.; Roald, B.; Heier, H. E.; Chisuwo, L.; Jourdan, P. M.	A study of blood transfusion services at a district hospital in Malawi	2013	Exclude - Irrelevant	-
1067	Buh, A.; Deonandan, R.; Gomes, J.; Krentel, A.; Oladimeji, O.; Yaya, S.	Barriers and facilitators for interventions to improve ART adherence in Sub-Saharan African countries: A systematic review and meta-analysis	2023	Exclude - Irrelevant	-
1068	Buitrago, Diana; Jimenez, Adriana; Conterno, Lucieni O; MartÃ­-Carvajal, Arturo J	Antibiotic therapy for adults with neurosyphilis	2014	Exclude - Irrelevant	-
1069	Bukenya, J.; Vandepitte, J.; Kwikiriza, M.; Weiss, H. A.; Hayes, R.; Grosskurth, H.	Condom use among female sex workers in Uganda	2013	Exclude - Irrelevant	-
1070	Bukirwa, Hasifa; Unnikrishnan, B; Kramer, Christine V; Sinclair, David; Nair, Suma; Tharyan, Prathap	Artesunate plus pyronaridine for treating uncomplicated Plasmodium falciparum malaria	2014	Exclude - Irrelevant	-
1071	Bula AK; Hatfield-Timajchy K; Chapola J; Chinula L; Hurst SA; Kourtis AP; Tang JH	Motivations to use hormonal contraceptive methods and condoms among HIV-positive and negative women randomized to a progestin contraceptive in Malawi: a qualitative study.	2021	Exclude - Irrelevant	-
1072	Bula AK; Hatfield-Timajchy K; Chapola J; Chinula L; Hurst SA; Kourtis AP; Tang JH	Motivations to use hormonal contraceptive methods and condoms among HIV-positive and negative women randomized to a progestin contraceptive in Malawi: a qualitative study.	2021	Exclude - Irrelevant	-
1073	Bullough, C.	HIV infection, AIDS and maternal deaths	2003	Exclude - Irrelevant	-
1074	Bulterys, M. A.; Mujugira, A.; Nakyanzi, A.; Wyatt, M. A.; Kamusiime, B.; Kasiita, V.; Kakoola, G. N.; Nalumansi, A.; Twesigye, C.; Pisarski, E. E.; Sharma, M.; Boyer, J.; Naddunga, F.; Ware, N. C.; Celum, C. L.	"Him Leaving Me - That is My Fear Now": A Mixed Methods Analysis of Relationship Dissolution Between Ugandan Pregnant and Postpartum Women Living with HIV and Their Male Partners	2023	Exclude - Irrelevant	-
1075	Bulterys, M. A.; Njuguna, I.; Mahy, M.; Gulaid, L. A.; Powis, K. M.; Wedderburn, C. J.; John-Stewart, G.	Neurodevelopment among children exposed to HIV and uninfected in sub-Saharan Africa	2023	Exclude - Irrelevant	-
1076	Bulterys, M.; Chao, A.; Dushimimana, A.; Habimana, P.; Nawrocki, P.; Kurawige, J. B.; Musanganire, F.; Saah, A.	Multiple sexual partners and mother-to-child transmission of HIV-1	1993	Exclude - Irrelevant	-
1077	Bulterys, M.; Chao, A.; Munyemana, S.; Kurawige, J. B.; Nawrocki, P.; Habimana, P.; Kageruka, M.; Mukantabana, S.; Mbarutso, E.; Dushimimana, A.; et al.,	Maternal human immunodeficiency virus 1 infection and intrauterine growth: a prospective cohort study in Butare, Rwanda	1994	Exclude - Irrelevant	-
1078	Bulterys, M.; Farzadegan, H.; Chao, A.; Dushimimana, A.; Voltz, A.; Nawrocki, P.; Kurawige, J. B.; Saah, A. J.	Diagnostic utility of immune-complex-dissociated p24 antigen detection in perinatally acquired HIV-1 infection in Rwanda	1995	Exclude - Irrelevant	-
1079	Bulterys, M.; King'e, M. M.; Njuguna, I.; Chebet, D. J.; Moraa, H.; Dyer, J.; Gomez, L.; Gladstone, M.; McGrath, C. J.; Wagner, A. D.; Wamalwa, D. C.; John-Stewart, G.; Benki-Nugent, S.	PREDICTORS of NEURODEVELOPMENT in HIV-EXPOSED-UNINFECTED INFANTS	2022	Exclude - Irrelevant	-
1080	Bulterys, M.; Lepage, P.	Mother-to-child transmission of HIV	1998	Exclude - Irrelevant	-
1081	Bulterys, Michelle A.	Family matters: relationship dynamics among couples affected by HIV during pregnancy, and neurodevelopment of HIV-exposed uninfected infants in Sub-Saharan Africa	2024	Exclude - Irrelevant	-
1082	Bulterys, Michelle A.; Mujugira, Andrew; Nakyanzi, Agnes; Wyatt, Monique A.; Kamusiime, Brenda; Kasiita, Vicent; Kakoola, Grace Nalukwago; Nalumansi, Alisaati; Twesigye, Collins; Pisarski, Emily E.; Sharma, Monisha; Boyer, Jade; Naddunga, Faith; Ware, Norma C.; Celum, Connie L.	'him leaving me â€“ that is my fear now': A mixed methods analysis of relationship dissolution between ugandan pregnant and postpartum women living with hiv and their male partners	2022	Exclude - Irrelevant	-
1083	Bulterys, P. L.; Chao, A.; Dalai, S. C.; Zink, M. C.; Dushimimana, A.; Katzenstein, D.; Saah, A. J.; Bulterys, M.	Placental malaria and mother-to-child transmission of human immunodeficiency virus-1 in rural Rwanda	2011	Exclude - Irrelevant	-
1084	Bultum, Ejigayehu Tolessa; Roro, Elias Merdassa; Wolde, Tsedeke; Regasa, Ilili Feyessa	Factors influencing exclusive breast feeding among children born to HIV positive mothers attending public health facilities in western Ethiopia: Cross-sectional study	2022	Exclude - Irrelevant	-
1085	Bunderson, E.; Kudesia, R.; Tran, N. D.; Klatsky, P. C.	Human immunodeficiency virus (HIV) & infertility in sub-saharan Africa	2013	Exclude - Irrelevant	-
1086	Bunge, K. E.; Balkus, J.; Mhlanga, F.; Mayo, A.; Fairlie, L.; Nakabiito, C.; Gadama, L.; Chappell, C.; Mgodi, N. M.; Piper, J.; Chakhtoura, N.; Szydlo, D.; Richardson, B.; Hillier, S. L.	DELIVER: A SAFETY STUDY OF A DAPIVIRINE VAGINAL RING AND ORAL PrEP DURING PREGNANCY	2023	Exclude - Irrelevant	-
1087	Bunge, K.; Balkus, J. E.; Fairlie, L.; Mayo, A. J.; Nakabiito, C.; Mgodi, N.; Gadama, L.; Matrimbira, M.; Chappell, C. A.; Piper, J.; Chakhtoura, N.; Szydlo, D. W.; Richardson, B.; Hillier, S. L.	DELIVER: A Safety Study of a Dapivirine Vaginal Ring and Oral PrEP for the Prevention of HIV During Pregnancy	2024	Exclude - Irrelevant	-
1088	Bunnell, J. M.; Mwananyanda, L.; Kilembe, W.; Allen, S.	Recruitment of low-risk women through couples HIV counseling and testing for a microbicide trial	2010	Exclude - Irrelevant	-
1089	Buonomo E; Germano P; Moramarco S; Rossi R; Malizia A; Scarcella P; Orlando S; Guidotti G; Nielsen-Saines K; Tembo D; Marazzi MC; Palombi L	Early assessment of weight velocity can support frontline health workers in predicting malnutrition in HIV-exposed infants: preliminary results from a DREAM cohort in Malawi.	2020	Exclude - Irrelevant	-
1090	Burgos-Soto, J.; Balestre, E.; Minga, A.; Ajayi, S.; Sawadogo, A.; Zannou, M. D.; Leroy, V.; Ekouevi, D. K.; Dabis, F.; Becquet, R.	Incidence and predicting factors of pregnancy post-ART initiation in 9 West African countries	2014	Exclude - Irrelevant	-
1091	Burgos-Soto, J.; Balestre, E.; Minga, A.; Ajayi, S.; Sawadogo, A.; Zannou, M. D.; Leroy, V.; Ekouevi, D. K.; Dabis, F.; Becquet, R.	Incidence of pregnancy after antiretroviral therapy initiation and associated factors in 8 West African countries	2014	Exclude - Irrelevant	-
1092	Burgos-Soto, J.; Orne-Gliemann, J.; Encrenaz, G.; Patassi, A.; Woronowski, A.; Kariyiare, B.; Lawson-Evi, A. K.; Leroy, V.; Dabis, F.; Ekouevi, D. K.; Becquet, R.	Intimate partner sexual and physical violence among women in Togo, West Africa: prevalence, associated factors, and the specific role of HIV infection	2014	Exclude - Irrelevant	-
1093	Burke, S. J.; Lass, E.; Thistle, P.; Katumbe, L.; Jetha, A.; Schwarz, D.; Bolotin, S.; Barker, R. D.; Simor, A.; Silverman, M.	Increased incidence of tuberculosis in zimbabwe, in association with food insecurity, and economic collapse: an ecological analysis	2014	Exclude - Irrelevant	-
1094	Burlew, R.; Puckett, A.; Bailey, R.; Caffrey, M.; Brantley, S.	Assessing the relevance, efficiency, and sustainability of HIV/AIDS in-service training in Nigeria	2014	Exclude - Irrelevant	-
1095	Burmen, B.; Omolo, M.	Adoption of WHO's HIV retesting policy for HIV-negative women during the breastfeeding period in 10 high HIV-burden African countries	2021	Exclude - Irrelevant	-
1096	Burmen, B.; Omolo, M.	Adoption of WHO's HIV retesting policy for HIV-negative women during the breastfeeding period in 10 high HIV-burden African countries	2021	Exclude - Irrelevant	-
1097	Burnham-Marusich, A. R.; Ezeanolue, C. O.; Obiefune, M. C.; Yang, W.; Osuji, A.; Ogidi, A. G.; Hunt, A. T.; Patel, D.; Ezeanolue, E. E.	Prevalence of Sickle Cell Trait and Reliability of Self-Reported Status among Expectant Parents in Nigeria: Implications for Targeted Newborn Screening	2016	Exclude - Irrelevant	-
1098	Burrage AB; Mushavi A; Shiraishi RW; Barr BT; Shambira G; Nyakura J; Balachandra S; Kilmarx PH; Dinh TH	Mother-To-Child Transmission of HIV in Adolescents and Young Women: Findings From a National Prospective Cohort Survey, Zimbabwe, 2013-2014.	2020	Exclude - Irrelevant	-
1099	Burrage AB; Mushavi A; Shiraishi RW; Barr BT; Shambira G; Nyakura J; Balachandra S; Kilmarx PH; Dinh TH	Mother-To-Child Transmission of HIV in Adolescents and Young Women: Findings From a National Prospective Cohort Survey, Zimbabwe, 2013-2014.	2020	Exclude - Irrelevant	-
1100	Buseri, F.; Seiyaboh, E.; Jeremiah, Z.	Surveying Infections among Pregnant Women in the Niger Delta, Nigeria	2010	Exclude - Irrelevant	-
1101	Bush, A.	Paediatric pulmonology: Year in review	2014	Exclude - Irrelevant	-
1102	Buskens, I.; Jaffe, A.; Mkhatshwa, H.	Infant feeding practices: realities and mind sets of mothers in Southern Africa	2007	Exclude - Irrelevant	-
1103	Bussmann, H.; de la Hoz Gomez, F.; Roels, T. H.; Wester, C. W.; Bodika, S. M.; Moyo, S.; Taffa, N.; Anderson, M. G.; Mine, M.; Bile, E. C.; Yang, C.; Mphoyakgosi, K.; Lehotzky, E. A.; Mlotshwa, B.; Mmelesi, M.; Seipone, K.; Makhema, M. J.; Marlink, R. G.; Novitsky, V.; Essex, M.	Prevalence of transmitted HIV drug resistance in Botswana: lessons learned from the HIVDR-Threshold Survey conducted among women presenting for routine antenatal care as part of the 2007 national sentinel survey	2011	Exclude - Irrelevant	-
1104	Bussmann, H.; Wester, C. W.; Ndwapi, N.; Grundmann, N.; Gaolathe, T.; Puvimanasinghe, J.; Avalos, A.; Mine, M.; Seipone, K.; Essex, M.; Degruttola, V.; Marlink, R. G.	Five-year outcomes of initial patients treated in Botswana's National Antiretroviral Treatment Program	2008	Exclude - Irrelevant	-
1105	Bussmann, H; Wester, Cw; Wester, Cn; Lekoko, B; Okezie, O; Thomas, Am; DeGruttola, Sm; Makhema, J; Essex, M; Marlink, Rg	Pregnancy rates and birth outcomes among women on efavirenz-containing highly active antiretroviral therapy in Botswana	2007	Exclude - Irrelevant	-
1106	Busuulwa, M.	Factors influencing pregnancy among HIV positive women receiving anti-retroviral therapy in Tororo district, Uganda	2010	Exclude - Irrelevant	-
1107	Butali, A.; Ezeaka, C.; Ekhaguere, O.; Weathers, N.; Ladd, J.; Fajolu, I.; Esezobor, C.; Makwe, C.; Odusanya, B.; Anorlu, R.; Adeyemo, W.; Iroha, E.; Egri-Okwaji, M.; Adejumo, P.; Oyeneyin, L.; Abiodun, M.; Badejoko, B.; Ryckman, K.	Characteristics and risk factors of preterm births in a tertiary center in Lagos, Nigeria	2016	Exclude - Irrelevant	-
1108	Butler, A. R.; Smith, J. A.; Polis, C. B.; Gregson, S.; Stanton, D.; Hallett, T. B.	Modelling the global competing risks of a potential interaction between injectable hormonal contraception and HIV risk	2013	Exclude - Irrelevant	-
1109	Buve, A.	HIV epidemics in Africa: what explains the variations in HIV prevalence?	2002	Exclude - Irrelevant	-
1110	Buve, A.; Carael, M.; Hayes, R. J.; Auvert, B.; Ferry, B.; Robinson, N. J.; Anagonou, S.; Kanhonou, L.; Laourou, M.; Abega, S.; Akam, E.; Zekeng, L.; Chege, J.; Kahindo, M.; Rutenberg, N.; Kaona, F.; Musonda, R.; Sukwa, T.; Morison, L.; Weiss, H. A.; Laga, M.	Multicentre study on factors determining differences in rate of spread of HIV in sub-Saharan Africa: methods and prevalence of HIV infection	2001	Exclude - Irrelevant	-
1111	Buyego, P.; Nakiyingi, L.; Ddungu, H.; Walimbwa, S.; Nalwanga, D.; Reynolds, S. J.; Parkes-Ratanshi, R.	Possible misdiagnosis of HIV associated lymphoma as tuberculosis among patients attending Uganda Cancer Institute	2017	Exclude - Irrelevant	-
1112	Bvochora, T.; Bara, H.; Karakadzai, M.; Chadambuka, A.; Juru, T.; Chonzi, P.; Gombe, N.; Tshimanga, M.	Trends of stillbirths in Harare City, Zimbabwe, 2015-2019: a secondary data analysis	2022	Exclude - Irrelevant	-
1113	Bwalika, B.; Khu, N.; Karita, E.; Kilembe, W.; Mwananyanda, L.; Sitrin, D.; Bayingana, R.; Rice, H. R.; Bates, N.; Conkling, M.; Allen, S.	High demand for IUD/implant among trial-eligible high-risk couples in Rwanda and Zambia	2010	Exclude - Irrelevant	-
1114	Byass, P.; Alberts, M.; Burger, S.	Motherhood, migration and mortality in Dikgale: modelling life events among women in a rural South African community	2011	Exclude - Irrelevant	-
1115	Bygrave, H.; Ford, N.; van Cutsem, G.; Hilderbrand, K.; Jouquet, G.; Goemaere, E.; Vlahakis, N.; Trivino, L.; Makakole, L.; Kranzer, K.	Implementing a tenofovir-based first-line regimen in rural Lesotho: clinical outcomes and toxicities after two years	2011	Exclude - Irrelevant	-
1116	Byrd, K.M.; Henebeng, E.; McCarthy, M.L.; Gillani, F.S.; Hardy, E.; Holland, S.D.	Pregnancy outcomes and engagement in HIV care for pregnant women living with HIV in rhode island 2012-2019	2020	Exclude - Irrelevant	-
1117	Byrne, E. H.; Anahtar, M. N.; Cohen, K. E.; Moodley, A.; Padavattan, N.; Ismail, N.; Bowman, B. A.; Olson, G. S.; Mabhula, A.; Leslie, A.; Ndung'u, T.; Walker, B. D.; Ghebremichael, M. S.; Dong, K. L.; Kwon, D. S.	Association between injectable progestin-only contraceptives and HIV acquisition and HIV target cell frequency in the female genital tract in South African women: a prospective cohort study	2016	Exclude - Irrelevant	-
1118	Cahill, Kate; Lindson-Hawley, Nicola; Thomas, Kyla H; Fanshawe, Thomas R; Lancaster, Tim	Nicotine receptor partial agonists for smoking cessation	2016	Exclude - Irrelevant	-
1119	Callaghan-Gillespie, M.; Schaffner, A. A.; Garcia, P.; Fry, J.; Eckert, R.; Malek, S.; Trehan, I.; Thakwalakwa, C.; Maleta, K. M.; Manary, M. J.; Papathakis, P. C.	Trial of ready-to-use supplemental food and corn-soy blend in pregnant Malawian women with moderate malnutrition: a randomized controlled clinical trial	2017	Exclude - Irrelevant	-
1120	Calleri, G.; Castelli, F.; El Hamad, I.; Gobbi, F.; Matteelli, A.; Napoletano, G.; Romi, R.; Rossanese, A.	New Italian guidelines for malaria prophylaxis in travellers to endemic areas	2014	Exclude - Irrelevant	-
1121	Calvert C; Marston M; Slaymaker E; Crampin AC; Price AJ; Klein N; Herbst K; Michael D; Urassa M; Clark SJ; Ronsmans C; Reniers G	Direct maternal deaths attributable to HIV in the era of antiretroviral therapy: evidence from three population-based HIV cohorts with verbal autopsy.	2020	Exclude - Irrelevant	-
1122	Calvert, C.; Ronsmans, C.	The contribution of HIV to pregnancy-related mortality: A systematic review and meta-analysis	2013	Exclude - Irrelevant	-
1123	Calvert, C.; Ronsmans, C.	HIV and the risk of direct obstetric complications: a systematic review and meta-analysis	2013	Exclude - Irrelevant	-
1124	Cames, C.; Cassard, F.; Cournil, A.; Mouquet-Rivier, C.; Ayassou, K.; Meda, N.; Bork, K.	Nonbreast-fed HIV-1-exposed Burkinabe infants have low energy intake between 6 and 11 months of age despite free access to infant food aid	2011	Exclude - Irrelevant	-
1125	Cames, C.; Saher, A.; Ayassou, K. A.; Cournil, A.; Meda, N.; Simondon, K. B.	Acceptability and feasibility of infant-feeding options: experiences of HIV-infected mothers in the World Health Organization Kesho Bora mother-to-child transmission prevention (PMTCT) trial in Burkina Faso	2010	Exclude - Irrelevant	-
1126	Cames, C; Cournil, A; Vincenzi, I; Gaillard, P; Meda, N; Luchters, S; Nduati, R; Naidu, K; Newell, Ml; Read, Js; Bork, K	Postpartum weight change among HIV-infected mothers by antiretroviral prophylaxis and infant feeding modality in a research setting	2014	Exclude - Irrelevant	-
1127	Campanella, N.; Tarantini, F.	[Health care organization and health in a region of Zaire]	1989	Exclude - Irrelevant	-
1128	Campbell, C.; Nair, Y.; Maimane, S.	Building contexts that support effective community responses to HIV/AIDS: a South African case study	2007	Exclude - Irrelevant	-
1129	Campbell, T.; Kelly, M.	Women and AIDS in Zambia: a review of the psychosocial factors implicated in the transmission of HIV	1995	Exclude - Irrelevant	-
1130	Caniglia EC; Magosi LE; Zash R; Diseko M; Mayondi G; Mabuta J; Powis K; Dryden-Peterson S; Mosepele M; Luckett R; Makhema J; Mmalane M; Lockman S; Shapiro R	Modest reduction in adverse birth outcomes following the COVID-19 lockdown.	2021	Exclude - Irrelevant	-
1131	Caniglia EC; Shapiro R; Diseko M; Wylie BJ; Zera C; Davey S; Isaacson A; Mayondi G; Mabuta J; Luckett R; Makhema J; Mmalane M; Lockman S; Zash R	Weight gain during pregnancy among women initiating dolutegravir in Botswana.	2020	Exclude - Irrelevant	-
1132	Caniglia EC; Shapiro R; Diseko M; Wylie BJ; Zera C; Davey S; Isaacson A; Mayondi G; Mabuta J; Luckett R; Makhema J; Mmalane M; Lockman S; Zash R	Weight gain during pregnancy among women initiating dolutegravir in Botswana.	2020	Exclude - Irrelevant	-
1133	Caniglia, E. C.; Abrams, J.; Diseko, M.; Mayondi, G.; Mabuta, J.; Makhema, J.; Mmalane, M.; Lockman, S.; Bernstein, A.; Zash, R.; Shapiro, R.	Seasonality of adverse birth outcomes in women with and without HIV in a representative birth outcomes surveillance study in Botswana	2021	Exclude - Irrelevant	-
1134	Caniglia, E. C.; Zash, R.; Swanson, S. A.; Smith, E.; Sudfeld, C.; Finkelstein, J. L.; Diseko, M.; Mayondi, G.; Mmalane, M.; Makhema, J.; Fawzi, W.; Lockman, S.; Shapiro, R. L.	Iron, folic acid, and multiple micronutrient supplementation strategies during pregnancy and adverse birth outcomes in Botswana	2022	Exclude - Irrelevant	-
1135	Cao, G.; Wang, Y.; Wu, Y.; Jing, W.; Liu, J.; Liu, M.	Prevalence of anemia among people living with HIV: A systematic review and meta-analysis	2022	Exclude - Irrelevant	-
1136	Caplan MR; Landovitz RJ; Palanee-Phillips T; Nair G; Mhlanga F; Balkus JE; Riddler SA; Gorbach PM	Complex decisions: correlates of injectable contraceptive discontinuation following HIV-1 seroconversion in an HIV prevention trial.	2019	Exclude - Irrelevant	-
1137	Cardemil, C. V.; Jonas, A.; Gerber, S.; Weldon, W. C., 3rd; Oberste, M. S.; Beukes, A.; Sawadogo, S.; Patel, S. V.; Zeko, S.; Muroua, C.; Gaeb, E.; Wannemuehler, K.; Goodson, J. L.	Poliovirus immunity among pregnant females aged 15-44 years, Namibia, 2010	2014	Exclude - Irrelevant	-
1138	Carlin, Andrew J; Alfirevic, Zarko; Gyte, Gillian Ml	Interventions for treating peripartum cardiomyopathy to improve outcomes for women and babies	2010	Exclude - Irrelevant	-
1139	Carlisle, D.	Unite and fight	1997	Exclude - Irrelevant	-
1140	Carlos S; LÃ³pez-Del Burgo C; Ndarabu A; Osorio A; Rico-CampÃ A; Reina G; BurgueÃ±o E; de Irala J	Heterosexual oral and anal sex in Kinshasa (D.R.Congo): Data from OKAPI prospective cohort.	2019	Exclude - Irrelevant	-
1141	Carlucci, J. G.; Yu, Z.; GonzÃ¡lez, P.; Bravo, M.; Amorim, G.; das Felicidades Cugara, C.; Guambe, H.; Mucanhenga, J.; Silva, W.; Tique, J. A.; Sardella Alvim, M. F.; Graves, E.; De Schacht, C.; Wester, C. W.	The effect of a Mentor Mothers program on prevention of vertical transmission of HIV outcomes in ZambÃ©zia Province, Mozambique: a retrospective interrupted time series analysis	2022	Exclude - Irrelevant	-
1142	Carmichael, J.	Global challenges	1999	Exclude - Irrelevant	-
1143	Carney T; Browne FA; Myers B; Kline TL; Howard B; Wechsberg WM	Adolescent female school dropouts who use drugs and engage in risky sex: effects of a brief pilot intervention in Cape Town, South Africa.	2019	Exclude - Irrelevant	-
1144	Caron, M.; Bouscaillou, J.; Kazanji, M.	Acute risk for hepatitis E virus infection among HIV-1-positive pregnant women in central Africa	2012	Exclude - Irrelevant	-
1145	Caron, M.; Lekana-Douki, S. E.; Makuwa, M.; Obiang-Ndong, G. P.; Biba, O.; Nkoghe, D.; Kazanji, M.	Prevalence, genetic diversity and antiretroviral drugs resistance-associated mutations among untreated HIV-1-infected pregnant women in Gabon, central Africa	2012	Exclude - Irrelevant	-
1146	Carswell, J. W.	HIV infection in healthy persons in Uganda	1987	Exclude - Irrelevant	-
1147	Carswell, J. W.; Lloyd, G.	Rise in prevalence of HIV antibodies recorded at an antenatal booking clinic in Kampala, Uganda	1987	Exclude - Irrelevant	-
1148	Carter, R. C.; Kupka, R.; Manji, K. P.; Aboud, S.; Okuma, J.; Kisenge, R. R.; Fawzi, W. W.; Duggan, C.	Predictors of hemoglobin at age 6 weeks among infants born to HIV-infected mothers in Tanzania	2012	Exclude - Irrelevant	-
1149	Cartoux, M.; Meda, N.; Van De Perre, P.; Newell, M. L.; De Vincenzi, I.; Dabis, F.	Acceptability of voluntary HIV testing by pregnant women in developing countries: An international survey	1998	Exclude - Irrelevant	-
1150	Cartoux, M.; Meda, N.; Van de Perre, P.; Newell, M. L.; de Vincenzi, I.; Dabis, F.	Acceptability of voluntary HIV testing by pregnant women in developing countries: an international survey. Ghent International Working Group on Mother-to-Child Transmission of HIV	1998	Exclude - Irrelevant	-
1151	Cartoux, M.; Msellati, P.; Rouamba, O.; Coulibaly, D.; Meda, N.; Blibolo, D.; Mandelbrot, L.; Van de Perre, P.; Dabis, F.	Acceptability of interventions to reduce mother-to-child transmission of HIV-1 in west Africa	1996	Exclude - Irrelevant	-
1152	Carvalho, Fernanda T; GonÃ§alves, Tonantzin R; Faria, Evelise R; Shoveller, Jean A; Piccinini, C A; Ramos, Mauro C; Medeiros, LÃ­dia Rf	Behavioral interventions to promote condom use among women living with HIV	2011	Exclude - Irrelevant	-
1153	Casmir, E.; Ngure, K.; Aswani, L.; Kwach, B.; Kiptinness, C.; Thomas, D.; Ossome, E.; Ambiyo, F.; Machafu, H.; Wairimu, N.; Ogello, V.; Zia, Y.; Scoville, C.; Barker, T.; Bukusi, E.	HIV risk perceptions and receptiveness to PrEP among AGYW accessing post-abortion care	2021	Exclude - Irrelevant	-
1154	Casmir, E.; Ngure, K.; Aswani, L.; Kwach, B.; Kiptinness, C.; Thomas, D.; Ossome, E.; Ambiyo, F.; Machafu, H.; Wairimu, N.; Ogello, V.; Zia, Y.; Scoville, C.; Barker, T.; Bukusi, E.	HIV risk perceptions and receptiveness to PrEP among AGYW accessing post-abortion care	2021	Exclude - Irrelevant	-
1155	Casmir, E.; Wairimu, N.; Kiptinness, C.; Oluoch, L.; Maina, S. G.; Walker, K. W.; Mugo, N.; Marrazzo, J.; Ngure, K.	Experiences and attitudes towards Menstrual Suppression among Women with Bacterial vaginosis Randomised to Continuous Use of NuvaRing in Kenya	2023	Exclude - Irrelevant	-
1156	Casper, C.; Fenyo, E. M.	Mother-to-child transmission of HIV-1: the role of HIV-1 variability and the placental barrier	2001	Exclude - Irrelevant	-
1157	Cassels S; Jenness SM; Biney AAE	Coital Frequency and Male Concurrent Partnerships During Pregnancy and Postpartum in Agbogbloshie, Ghana.	2019	Exclude - Irrelevant	-
1158	Cassidy AR; Williams PL; Leidner J; Mayondi G; Ajibola G; Makhema J; Holding PA; Powis KM; Batlang O; Petlo C; Shapiro R; Kammerer B; Lockman S	In Utero Efavirenz Exposure and Neurodevelopmental Outcomes in HIV-exposed Uninfected Children in Botswana.	2019	Exclude - Irrelevant	-
1159	Castelnuovo B; Mubiru F; Kalule I; Kiragga A	Reasons for first line ART modification over the years during the ART scale up in Uganda.	2019	Exclude - Irrelevant	-
1160	Castelnuovo, B.; Nanyonjo, A.; Kamya, M.; Ocama, P.	Is it safe to switch from stavudine to zidovudine after developing symptomatic hyperlactatemia?	2008	Exclude - Irrelevant	-
1161	Castetbon, K.; Ladner, J.; Leroy, V.; Chauliac, M.; Karita, E.; De Clercq, A.; Van de Perre, P.; Dabis, F.	Low birthweight in infants born to African HIV-infected women: relationship with maternal body weight during pregnancy: Pregnancy and HIV Study Group (EGE)	1999	Exclude - Irrelevant	-
1162	Catling, Christine J; Medley, Nancy; Foureur, Maralyn; Ryan, Clare; Leap, Nicky; Teate, Alison; Homer, Caroline Se	Group versus conventional antenatal care for women	2015	Exclude - Irrelevant	-
1163	Cawley, C.; Wringe, A.; Todd, J.; Gourlay, A.; Clark, B.; Masesa, C.; Machemba, R.; Reniers, G.; Urassa, M.; Zaba, B.	Risk factors for service use and trends in coverage of different HIV testing and counselling models in northwest Tanzania between 2003 and 2010	2015	Exclude - Irrelevant	-
1164	Celerino da Silva R; Segat L; Kuhn L; Chies JAB; Crovella S	Association of SNPs in HLA-C and ZNRD1 Genes With HIV-1 Mother-to-Child Transmission in Zambia Population.	2021	Exclude - Irrelevant	-
1165	Celum, C.L.; Mgodi, N.; Bekker, L.-G.; Hosek, S.; Donnell, D.; Anderson, P.L.; Dye, B.J.; Pathak, S.; Agyei, Y.; Fogel, J.M.; Marzinke, M.A.; Makgamathe, K.; Kassim, S.; Mukaka, S.; Noble, H.; Adeyeye, A.; Delany-Moretlwe, S.	PrEP adherence and effect of drug level feedback among young African women in HPTN 082	2019	Exclude - Irrelevant	-
1166	Cervi, F.; Guerra, B.; Simpore, J.; Pietra, V.; Tougri, H.; Castelli, F.; Farina, A.; Vagnoni, S.; Rizzo, N.	Impact of HAART (highly active antiretroviral therapy) on the outcome of pregnancy in a resource-limited setting	2009	Exclude - Irrelevant	-
1167	Cescon, A. M.; Laher, F.; Lazarus, E. M.; Kaida, A.; Makongoza, M.; Hogg, R. S.; Soon, C. N.; Miller, C. L.; Gray, G.	Evaluating PMTCT beyond â€œprogress indicatorsâ€ in an HIV-endemic setting: Substantial discord between reported coverage rates and actual receipt of per-guideline antiretroviral regimens	2011	Exclude - Irrelevant	-
1168	ChaÃºque, S.; Mohole, J.; Zucula, H.; Lambo, L.; Lisboa, A.; Ferreira, D.; Nguyen, H.; Chowdhary, H.; Macmillian, B.; Elias, B.; Seni, A.; Buck, W. C.	HIV Encephalopathy in ART-NaÃ¯ve, Hospitalized Infants in Mozambique	2021	Exclude - Irrelevant	-
1169	Chaava, T.	Approaches to HIV counselling in a Zambian rural community	1990	Exclude - Irrelevant	-
1170	Chabikuli, O. N.; Gwarzo, U.; Olufunso, A.; Reidpath, D.; Allotey, P.; Ibrahim, M.; Hamelmann, C.	Closing the prevention of mother-to-child transmission gap in Nigeria: An evaluation of service improvement intervention in Nigeria	2013	Exclude - Irrelevant	-
1171	Chagoma, N.; Mallewa, J.; Kaunda, S.; Njalale, Y.; Kampira, E.; Mukaka, M.; Heyderman, R. S.; van Oosterhout, J. J.	Longitudinal lactate levels from routine point-of-care monitoring in adult Malawian antiretroviral therapy patients: associations with stavudine toxicities	2013	Exclude - Irrelevant	-
1172	Chagomerana MB; Edwards JK; Zalla LC; Carbone NB; Banda GT; Mofolo IA; Hosseinipour MC; Herce ME	Timing of HIV testing among pregnant and breastfeeding women and risk of mother-to-child HIV transmission in Malawi: a sampling-based cohort study.	2021	Exclude - Irrelevant	-
1173	Chagomerana, M. B.; Edwards, J. K.; Zalla, L. C.; Carbone, N. B.; Banda, G. T.; Mofolo, I. A.; Hosseinipour, M. C.; Herce, M. E.	Timing of HIV testing among pregnant and breastfeeding women and risk of mother-to-child HIV transmission in Malawi: a sampling-based cohort study	2021	Exclude - Irrelevant	-
1174	Chagomerana, M. B.; Harrington, B. J.; DiPrete, B. L.; Wallie, S.; Maliwichi, M.; Wesevich, A.; Phulusa, J. N.; Kumwenda, W.; Jumbe, A.; Hosseinipour, M. C.	Three-year outcomes for women newly initiated on lifelong antiretroviral therapy during pregnancy - Malawi option B	2023	Exclude - Irrelevant	-
1175	Chagomerana, M. B.; Harrington, B. J.; DiPrete, B. L.; Wallie, S.; Maliwichi, M.; Wesevich, A.; Phulusa, J. N.; Kumwenda, W.; Jumbe, A.; Hosseinipour, M. C.	Three-year outcomes for women newly initiated on lifelong antiretroviral therapy during pregnancy - Malawi option B	2023	Exclude - Irrelevant	-
1176	Chagomerana, M. B.; Miller, W. C.; Pence, B. W.; Hosseinipour, M. C.; Hoffman, I. F.; Flick, R. J.; Tweya, H.; Mumba, S.; Chimbwandira, F.; Powers, K. A.	PMTCT Option B+ Does Not Increase Preterm Birth Risk and May Prevent Extreme Prematurity: A Retrospective Cohort Study in Malawi	2017	Exclude - Irrelevant	-
1177	Chagomerana, Maganizo Brave	Option B+ in Malawi: Antiretroviral therapy for prevention of mother-to-child HIV transmission and its effects on preterm birth and female-to-male HIV transmission	2017	Exclude - Irrelevant	-
1178	Chaix, M. L.; Ekouevi, D. K.; Rouet, F.; Tonwe-Gold, B.; Viho, I.; Bequet, L.; Peytavin, G.; Toure, H.; Menan, H.; Leroy, V.; Dabis, F.; Rouzioux, C.	Low risk of nevirapine resistance mutations in the prevention of mother-to-child transmission of HIV-1: Agence Nationale de Recherches sur le SIDA Ditrame Plus, Abidjan, Cote d'Ivoire	2006	Exclude - Irrelevant	-
1179	Chamanga, R.; Katumbi, C.; Gadama, L.; Kawalazira, R.; Dula, D.; Makanani, B.; Dadabhai, S.; Taha, T. E.	Comparison of adverse birth outcomes among HIV-infected and HIV-uninfected women delivering in high and low risk settings in the era of universal ART in Malawi: a registry study	2021	Exclude - Irrelevant	-
1180	Chamanga, R.; Katumbi, C.; Gadama, L.; Kawalazira, R.; Dula, D.; Makanani, B.; Dadabhai, S.; Taha, T.E.	Comparison of adverse birth outcomes among HIV-infected and HIV-uninfected women delivering in high and low risk settings in the era of universal ART in Malawi: a registry study	2021	Exclude - Irrelevant	-
1181	Chamberlain, Catherine; O'Mara-Eves, Alison; Porter, Jessie; Coleman, Tim; Perlen, Susan M; Thomas, James; McKenzie, Joanne E	Psychosocial interventions for supporting women to stop smoking in pregnancy	2017	Exclude - Irrelevant	-
1182	Chamie, G.; Hahn, J. A.; Kekibiina, A.; Emenyonu, N. I.; Beesiga, B.; Marson, K.; Fatch, R.; Lodi, S.; Adong, J.; Thirumurthy, H.; McDonell, M. G.; Gandhi, M.; Bryant, K.; Havlir, D. V.; Kamya, M. R.; Muyindike, W. R.	Financial incentives for reduced alcohol use and increased isoniazid adherence during tuberculosis preventive therapy among people with HIV in Uganda: an open-label, factorial randomised controlled trial	2023	Exclude - Irrelevant	-
1183	Chammartin F; Dao Ostinelli CH; Anastos K; Jaquet A; Brazier E; Brown S; Dabis F; Davies MA; Duda SN; Malateste K; Nash D; Wools-Kaloustian K; von Groote PM; Egger M	International epidemiology databases to evaluate AIDS (IeDEA) in sub-Saharan Africa, 2012-2019.	2020	Exclude - Irrelevant	-
1184	Chan M; Muriuki EM; Emery S; Kanthula R; Chohan V; Frenkel LM; Wald A; Chohan B; Overbaugh J; Roxby AC	Correlates of HIV detection among breastfeeding postpartum Kenyan women eligible under Option B.	2019	Exclude - Irrelevant	-
1185	Chan, Cs; Kim, H-Y; Autran, C; Kim, Jh; Sinkala, M; Kankasa, C; Mwiya, M; Thea, Dm; Aldrovandi, Gm; Kuhn, L; Bode, L	Human milk galectin-3 binding protein and breast-feeding-associated HIV transmission	2013	Exclude - Irrelevant	-
1186	Chandan, U.; Richter, L.	Strengthening families through early intervention in high HIV prevalence countries	2009	Exclude - Irrelevant	-
1187	Chandiwana NC; Chersich M; Venter WDF; Akpomiemie G; Hill A; Simmons B; Lockman S; Serenata CM; Fairlie L; Moorhouse MA	Unexpected interactions between dolutegravir and folate: randomized trial evidence from South Africa.	2021	Exclude - Irrelevant	-
1188	Chandiwana NC; Chersich M; Venter WDF; Akpomiemie G; Hill A; Simmons B; Lockman S; Serenata CM; Fairlie L; Moorhouse MA	Unexpected interactions between dolutegravir and folate: randomized trial evidence from South Africa.	2021	Exclude - Irrelevant	-
1189	Chandna J; Ntozini R; Evans C; Kandawasvika G; Chasekwa B; Majo F; Mutasa K; Tavengwa N; Mutasa B; Mbuya M; Moulton LH; Humphrey JH; Prendergast A; Gladstone M	Effects of improved complementary feeding and improved water, sanitation and hygiene on early child development among HIV-exposed children: substudy of a cluster randomised trial in rural Zimbabwe.	2020	Exclude - Irrelevant	-
1190	Chandna J; Ntozini R; Evans C; Kandawasvika G; Chasekwa B; Majo F; Mutasa K; Tavengwa N; Mutasa B; Mbuya M; Moulton LH; Humphrey JH; Prendergast A; Gladstone M	Effects of improved complementary feeding and improved water, sanitation and hygiene on early child development among HIV-exposed children: substudy of a cluster randomised trial in rural Zimbabwe.	2020	Exclude - Irrelevant	-
1191	Chandran, T. M.; Berkvens, D.; Chikobvu, P.; Nostlinger, C.; Colebunders, R.; Williams, B. G.; Speybroeck, N.	Predictors of condom use and refusal among the population of Free State province in South Africa	2012	Exclude - Irrelevant	-
1192	Chang, F. Y.; Yu, M. H.; Shaio, M. F.	[Seroprevalence of human immunodeficiency virus infection in Guinea-Bissau, west Africa]	1994	Exclude - Irrelevant	-
1193	Chang, L. W.; Osei-Kwasi, M.; Boakye, D.; Aidoo, S.; Hagy, A.; Curran, J. W.; Vermund, S. H.	HIV-1 and HIV-2 seroprevalence and risk factors among hospital outpatients in the Eastern Region of Ghana, West Africa	2002	Exclude - Irrelevant	-
1194	Chang, Ts; Wiener, J; Dollard, Sc; Amin, Mm; Ellington, S; Chasela, C; Kayira, D; Tegha, G; Kamwendo, D; Jamieson, Dj; Horst, C; Kourtis, Ap	Effect of cytomegalovirus infection on breastfeeding transmission of HIV and on the health of infants born to HIV-infected mothers	2015	Exclude - Irrelevant	-
1195	Changamire, Ft; Mwiru, Rs; Peterson, Ke; Msamanga, Gi; Spiegelman, D; Petraro, P; Urassa, W; Fawzi, Ww	Effect of multivitamin supplements on weight gain during pregnancy among HIV-negative women in Tanzania	2015	Exclude - Irrelevant	-
1196	Chantry, C. J.; Wiedeman, J.; Buehring, G.; Peerson, J. M.; Hayfron, K.; K'Aluoch, O.; Lonnerdal, B.; Israel-Ballard, K.; Coutsoudis, A.; Abrams, B.	Effect of flash-heat treatment on antimicrobial activity of breastmilk	2011	Exclude - Irrelevant	-
1197	Chao, A.; Bulterys, M.; Musanganire, F.; Habimana, P.; Nawrocki, P.; Taylor, E.; Dushimimana, A.; Saah, A.	Risk factors associated with prevalent HIV-1 infection among pregnant women in Rwanda	1994	Exclude - Irrelevant	-
1198	Chao, A.; Bulterys, M.; Musanganire, F.; Habimana, P.; Nawrocki, P.; Taylor, E.; Dushimimana, A.; Saah, A.	Risk factors associated with prevalent HIV-1 infection among pregnant women in Rwanda. National University of Rwanda-Johns Hopkins University AIDS Research Team	1994	Exclude - Irrelevant	-
1199	Chapman J; do Nascimento N; Mandal M	Role of Male Sex Partners in HIV Risk of Adolescent Girls and Young Women in Mozambique.	2019	Exclude - Irrelevant	-
1200	Chaponda, E. B.; Chandramohan, D.; Michelo, C.; Mharakurwa, S.; Chipeta, J.; Chico, R. M.	High burden of malaria infection in pregnant women in a rural district of Zambia: a cross-sectional study	2015	Exclude - Irrelevant	-
1201	Chaponda, E. B.; Chico, R. M.; Bruce, J.; Michelo, C.; Vwalika, B.; Mharakurwa, S.; Chaponda, M.; Chipeta, J.; Chandramohan, D.	Malarial Infection and Curable Sexually Transmitted and Reproductive Tract Infections Among Pregnant Women in a Rural District of Zambia	2016	Exclude - Irrelevant	-
1202	Chaponda, E.; Chico, R.; Bruce, J.; Michelo, C.; Chandramohan, D.	The burden of HIV on malaria and sexually transmitted and reproductive tract infections among pregnant women of rural, zambia	2021	Exclude - Irrelevant	-
1203	Chaponda, E.; Chico, R.; Bruce, J.; Michelo, C.; Chandramohan, D.	The burden of HIV on malaria and sexually transmitted and reproductive tract infections among pregnant women of rural, zambia	2021	Exclude - Irrelevant	-
1204	Charurat, M.; Datong, P.; Matawal, B.; Ajene, A.; Blattner, W.; Abimiku, A.	Timing and determinants of mother-to-child transmission of HIV in Nigeria	2009	Exclude - Irrelevant	-
1205	Chasekwa, B.; Ntozini, R.; Church, J. A.; Majo, F. D.; Tavengwa, N.; Mutasa, B.; Noble, C.; Koyratty, N.; Maluccio, J. A.; Prendergast, A. J.; Humphrey, J. H.; Smith, L. E.	Prevalence, risk factors and short-term consequences of adverse birth outcomes in Zimbabwean pregnant women: a secondary analysis of a cluster-randomized trial	2022	Exclude - Irrelevant	-
1206	Chasela, C; Chen, Yq; Fiscus, S; Hoffman, I; Young, A; Valentine, M; Emel, L; Taha, Te; Goldenberg, Rl; Read, Js	Risk factors for late postnatal transmission of human immunodeficiency virus type 1 in sub-Saharan Africa	2008	Exclude - Irrelevant	-
1207	Chasela, Cs; Hudgens, Mg; Jamieson, Dj; Kayira, D; Hosseinipour, Mc; Kourtis, Ap; Martinson, F; Tegha, G; Knight, Rj; Ahmed, Yi; Kamwendo, Dd; Hoffman, If; Ellington, Sr; Kacheche, Z; Soko, A; Wiener, Jb; Fiscus, Sa; Kazembe, P; Mofolo, Ia; Chigwenembe, M; Sichali, Ds; Horst, Cm	Maternal or infant antiretroviral drugs to reduce HIV-1 transmission	2010	Exclude - Irrelevant	-
1208	Chasela, Cs; Kourtis, Ap; Wall, P; Drobeniuc, J; King, Cc; Thai, H; Teshale, Eh; Hosseinipour, M; Ellington, S; Codd, Mb; Jamieson, Dj; Knight, R; Fitzpatrick, P; Kamili, S; Hoffman, I; Kayira, D; Mumba, N; Kamwendo, Dd; Martinson, F; Powderly, W; Teo, C-G; Horst, C	Hepatitis B virus infection among HIV-infected pregnant women in Malawi and transmission to infants	2014	Exclude - Irrelevant	-
1209	Chatterjee, A.; Bosch, R. J.; Hunter, D. J.; Fataki, M. R.; Msamanga, G. I.; Fawzi, W. W.	Maternal disease stage and child undernutrition in relation to mortality among children born to HIV-infected women in Tanzania	2007	Exclude - Irrelevant	-
1210	Chatterjee, A.; Bosch, R. J.; Hunter, D. J.; Manji, K.; Msamanga, G. I.; Fawzi, W. W.	Vitamin A and vitamin B-12 concentrations in relation to mortality and morbidity among children born to HIV-infected women	2010	Exclude - Irrelevant	-
1211	Chatterjee, A.; Bosch, R. J.; Kupka, R.; Hunter, D. J.; Msamanga, G. I.; Fawzi, W. W.	Predictors and consequences of anaemia among antiretroviral-naive HIV-infected and HIV-uninfected children in Tanzania	2010	Exclude - Irrelevant	-
1212	Chatterji, M.; Murray, N.; London, D.; Anglewicz, P.	The factors influencing transactional sex among young men and women in 12 sub-Saharan African countries	2005	Exclude - Irrelevant	-
1213	Chaura, T.; Mategula, D.; Gadama, L. A.	Adolescent pregnancy outcomes at Queen Elizabeth Central Hospital, Malawi: a cross-sectional study	2021	Exclude - Irrelevant	-
1214	Chavalala, L.; Lebese, R.T.; Tshivhase, S.E.	Assessment of knowledge about condom use among high school students in selected schools of Limpopo Province, South Africa	2019	Exclude - Irrelevant	-
1215	Check, E.	Activists angry at fallout from AIDS drug trial allegations	2005	Exclude - Irrelevant	-
1216	Chen YN; Wall KM; Fofana K; Navarro-Colorado C	Nutrition indicators as potential predictors of AIDS-defining illnesses among ARV-naÃ¯ve HIV-positive adults in Kapiri Mposhi, Zambia 2008-2009.	2019	Exclude - Irrelevant	-
1217	Chen, J. Y.; Ribaudo, H. J.; Souda, S.; Parekh, N.; Ogwu, A.; Lockman, S.; Powis, K.; Dryden-Peterson, S.; Creek, T.; Jimbo, W.; Madidimalo, T.; Makhema, J.; Essex, M.; Shapiro, R. L.	Highly active antiretroviral therapy and adverse birth outcomes among HIV-infected women in Botswana	2012	Exclude - Irrelevant	-
1218	Chen, Y. Q.; Young, A.; Brown, E. R.; Chasela, C. S.; Fiscus, S. A.; Hoffman, I. F.; Valentine, M.; Emel, L.; Taha, T. E.; Goldenberg, R. L.; Read, J. S.	Population attributable fractions for late postnatal mother-to-child transmission of HIV-1 in Sub-Saharan Africa	2010	Exclude - Irrelevant	-
1219	Chepuka, L.; Kwanjo-Banda, C.; Kafulafula, U.; Sefasi, A.; Chorwe-Sungani, G.	Prevalence and associated factors of intimate partner violence amongst women attending prevention of mother to child transmission services in Blantyre, Malawi	2021	Exclude - Irrelevant	-
1220	Cherian, T.	HIV and infant feeding: is breast the best?	2000	Exclude - Irrelevant	-
1221	Cherniak, W.; Silverman, M.; Anguyo, G.	Outreach and portable ultrasound-A novel method of improving antenatal turnout, maternal health, and preventing mother to child transmission of HIV in rural Uganda	2014	Exclude - Irrelevant	-
1222	Cherry, M.	US scientists may boycott AIDS congress	1998	Exclude - Irrelevant	-
1223	Cherry, M.	Concern at cheap AIDS drug fears	1999	Exclude - Irrelevant	-
1224	Cherry, M.	Deaths bring South African HIV drug trials to a premature halt	2000	Exclude - Irrelevant	-
1225	Cherry, M.	Mbeki gives AIDS scientists the cold shoulder	2000	Exclude - Irrelevant	-
1226	Cherry, M.	Diplomatic Mandela calls for action on HIV...as South Africa considers its options after free drugs offer	2000	Exclude - Irrelevant	-
1227	Chersich, M. F.; Bosire, W.; King'ola, N.; Temmerman, M.; Luchters, S.	Effects of hazardous and harmful alcohol use on HIV incidence and sexual behaviour: a cohort study of Kenyan female sex workers	2014	Exclude - Irrelevant	-
1228	Chersich, M. F.; Luchters, S. M.; Othigo, M. J.; Yard, E.; Mandaliya, K.; Temmerman, M.	HIV testing and counselling for women attending child health clinics: an opportunity for entry to prevent mother-to-child transmission and HIV treatment	2008	Exclude - Irrelevant	-
1229	Chersich, M. F.; Luchters, S. M.; Yard, E.; Othigo, J. M.; Kley, N.; Temmerman, M.	Morbidity in the first year postpartum among HIV-infected women in Kenya	2008	Exclude - Irrelevant	-
1230	Chersich, M. F.; Rees, H. V.	Causal links between binge drinking patterns, unsafe sex and HIV in South Africa: its time to intervene	2010	Exclude - Irrelevant	-
1231	Chersich, M. F.; Rees, H. V.; Scorgie, F.; Martin, G.	Enhancing global control of alcohol to reduce unsafe sex and HIV in sub-Saharan Africa	2009	Exclude - Irrelevant	-
1232	Cheruiyot, S.; Gathu, C.; Shabani, J.; Sokwala, A.	WCN23-0874 A CROSS-SECTIONAL STUDY OF THE PREVALENCE AND OUTCOMES OF ACUTE KIDNEY INJURY IN PATIENTS WITH COVID 19 AT A TERTIARY HOSPITAL IN NAIROBI	2023	Exclude - Irrelevant	-
1233	Cheruiyot, S.; Shabani, J.; Shah, J.; Gathu, C.; Sokwala, A.	Associated Factors and Outcomes of Acute Kidney Injury in COVID-19 Patients in Kenya	2024	Exclude - Irrelevant	-
1234	Cherutich, P.; Brentlinger, P.; Nduati, R.; Kiarie, J. N.; Farquhar, C.	Condom use among sexually active Kenyan female adolescents at risk for HIV-1 infection	2008	Exclude - Irrelevant	-
1235	Cherutich, P.; Golden, M. R.; Wamuti, B.; Richardson, B. A.; Asbjornsdottir, K. H.; Otieno, F. A.; Ng'ang'a, A.; Mutiti, P. M.; Macharia, P.; Sambai, B.; Dunbar, M.; Bukusi, D.; Farquhar, C.	Assisted partner services for HIV in Kenya: a cluster randomised controlled trial	2017	Exclude - Irrelevant	-
1236	Cherutich, P.; Inwani, I.; Nduati, R.; Mbori-Ngacha, D.	Optimizing paediatric HIV care in Kenya: challenges in early infant diagnosis	2008	Exclude - Irrelevant	-
1237	Chetty, T.; Thorne, C.; Tanser, F.; Barnighausen, T.; Coutsoudis, A.	Cohort profile: the Hlabisa pregnancy cohort, KwaZulu-Natal, South Africa	2016	Exclude - Irrelevant	-
1238	Chetty-Makkan, C. M.; Fielding, K.; Feldblum, P. J.; Price, M. A.; Kruger, P.; Makkan, H.; Charalambous, S.; Latka, M. H.	Pregnancy incidence and correlates in a clinical trial preparedness study, North West Province South Africa	2014	Exclude - Irrelevant	-
1239	Chevalier, J. M.; Hansen, M. A.; Coskun, E.; Sy, K. T. L.; Drakes, J.; Dowling, S.; Williams, A.; Jenkins, S.; Amole, C.; Haimbe, P.; Mpasela, F.; Shakwelele, H.; Nichols, B. E.	Cost-effectiveness of intervention combinations towards the elimination of vertical transmission of HIV in limited-resource settings: a mathematical modelling study	2024	Exclude - Irrelevant	-
1240	Chhagan, M. K.; Kauchali, S.; Arpadi, S. M.; Craib, M. H.; Bah, F.; Stein, Z.; Davidson, L. L.	Failure to test children of HIV-infected mothers in South Africa: implications for HIV testing strategies for preschool children	2011	Exclude - Irrelevant	-
1241	Chi, B. H.; Musonda, P.; Lembalemba, M. K.; Chintu, N. T.; Gartland, M. G.; Mulenga, S. N.; Bweupe, M.; Turnbull, E.; Stringer, E. M.; Stringer, J. S.	Universal combination antiretroviral regimens to prevent mother-to-child transmission of HIV in rural Zambia: a two-round cross-sectional study	2014	Exclude - Irrelevant	-
1242	Chi, B. H.; Saidi, F.; Graybill, L. A.; Phanga, T.; Mollan, K. R.; Amico, K. R.; Freeborn, K.; Rosenberg, N. E.; Hill, L. M.; Hamoonga, T.; Richardson, B.; Kalua, T.; Phiri, S.; Mutale, W.	A Patient-Centered, Combination Intervention to Support Adherence to HIV Pre-exposure Prophylaxis during Pregnancy and Breastfeeding: A Randomized Pilot Study in Malawi	2024	Exclude - Irrelevant	-
1243	Chi, B. H.; Sinkala, M.; Stringer, E. M.; Cantrell, R. A.; Mtonga, V.; Bulterys, M.; Zulu, I.; Kankasa, C.; Wilfert, C.; Weidle, P. J.; Vermund, S. H.; Stringer, J. S.	Early clinical and immune response to NNRTI-based antiretroviral therapy among women with prior exposure to single-dose nevirapine	2007	Exclude - Irrelevant	-
1244	Chi, Benjamin H.; Chintu, Namwinga; Lee, Alison; Stringer, Elizabeth M.; Sinkala, Moses; Stringer, Jeffrey S. A.	Expanded services for prevention of mother-to-child HIV transmission: Field acceptability of a pilot program in Lusaka, Zambia	2007	Exclude - Irrelevant	-
1245	Chi, Bh; Chintu, N; Cantrell, Ra; Kankasa, C; Kruse, G; Mbewe, F; Sinkala, M; Smith, Pj; Stringer, Em; Stringer, Js	Addition of single-dose tenofovir and emtricitabine to intrapartum nevirapine to reduce perinatal HIV transmission	2008	Exclude - Irrelevant	-
1246	Chi, Bh; Sinkala, M; Mbewe, F; Cantrell, Ra; Kruse, G; Chintu, N; Aldrovandi, Gm; Stringer, Em; Kankasa, C; Safrit, Jt; Stringer, Js	Single-dose tenofovir and emtricitabine for reduction of viral resistance to non-nucleoside reverse transcriptase inhibitor drugs in women given intrapartum nevirapine for perinatal HIV prevention: an open-label randomised trial	2007	Exclude - Irrelevant	-
1247	Chi, Bh; Wang, L; Read, Js; Taha, Te; Sinkala, M; Brown, Er; Valentine, M; Martinson, F; Goldenberg, Rl	Predictors of stillbirth in sub-saharan Africa	2007	Exclude - Irrelevant	-
1248	Chi, Primus Che; Urdal, Henrik; Umeora, Odidika Uj; Sundby, Johanne; Spiegel, Paul; Devane, Declan	Improving maternal, newborn and women's reproductive health in crisis settings	2015	Exclude - Irrelevant	-
1249	Chibanda, D.; Mangezi, W.; Tshimanga, M.; Woelk, G.; Rusakaniko, S.; Stranix-Chibanda, L.; Midzi, S.; Shetty, A. K.	Postnatal depression by HIV status among women in Zimbabwe	2010	Exclude - Irrelevant	-
1250	Chibango, V.; Maharaj, P.	Menâ€™s and womenâ€™s roles in decision making about abortion in the context of HIV	2018	Exclude - Irrelevant	-
1251	Chibwe E; Silago V; Kajoro E; Juma M; Mkumbo E; Minja CA; Mujuni F; Mshana SE; Mirambo MM	Antihepatitis B Surface Antigen and Hepatitis C Antibodies among Pregnant Women in an Urban Area of Mwanza City, Tanzania.	2019	Exclude - Irrelevant	-
1252	Chibwesha, C. J.; Li, M. S.; Matoba, C. K.; Mbewe, R. K.; Chi, B. H.; Stringer, J. S.; Stringer, E. M.	Modern contraceptive and dual method use among HIV-infected women in Lusaka, Zambia	2011	Exclude - Irrelevant	-
1253	Chibwesha, C.; Zanolini, A.; Joseph, J.; Chibwesha, B.; Mwanahamuntu, M.; Vwalika, B.; Stringer, J.; Stringer, E.	Predictors and outcomes of low birthweight infants in Lusaka, Zambia	2015	Exclude - Irrelevant	-
1254	Chico, R. M.; Chandramohan, D.	Intermittent preventive treatment of malaria in pregnancy: at the crossroads of public health policy	2011	Exclude - Irrelevant	-
1255	Chien, P.	Stillbirth and post-pregnancy women's mortality	2024	Exclude - Irrelevant	-
1256	Chigwedere, P.; Essex, M.	AIDS denialism and public health practice	2010	Exclude - Irrelevant	-
1257	Chigwedere, P.; Seage, G. R.; Lee, T. H.; Essex, M.	Efficacy of antiretroviral drugs in reducing mother-to-child transmission of HIV in Africa: a meta-analysis of published clinical trials	2008	Exclude - Irrelevant	-
1258	Chigwedere, P; Seage, Gr; Lee, Th; Essex, M	Efficacy of antiretroviral drugs in reducing mother-to-child transmission of HIV in Africa: a meta-analysis of published clinical trials (Structured abstract)	2008	Exclude - Irrelevant	-
1259	Chihana, M. L.; Price, A.; Floyd, S.; Mboma, S.; Mvula, H.; Branson, K.; Saul, J.; Zaba, B.; French, N.; Crampin, A. C.; Glynn, J. R.	Maternal HIV status associated with under-five mortality in rural Northern Malawi: a prospective cohort study	2015	Exclude - Irrelevant	-
1260	Chikovore, J.; Nystrom, L.; Lindmark, G.; Ahlberg, B. M.	"How can I gain skills if I don't practice?" The dynamics of prohibitive silence against pre-marital pregnancy and sex in Zimbabwe	2013	Exclude - Irrelevant	-
1261	Chikwati RP; Musarurwa C; Duri K; Mhandire K; Snyman T; George JA	Maternal plasma vitamin D levels and associated determinants in late pregnancy in Harare, Zimbabwe: a cross-sectional study.	2019	Exclude - Irrelevant	-
1262	Chilengi, R.; Simuyandi, M.; Beach, L.; Mwila, K.; Becker-Dreps, S.; Emperador, D. M.; Velasquez, D. E.; Bosomprah, S.; Jiang, B.	Association of Maternal Immunity with Rotavirus Vaccine Immunogenicity in Zambian Infants	2016	Exclude - Irrelevant	-
1263	Chilongani, J. E.	Cohort study among female bar and hotel workers in Tanzania in preparation for phase III microbicide and other HIV intervention clinical trials	2012	Exclude - Irrelevant	-
1264	Chilongozi, D; Wang, L; Brown, L; Taha, T; Valentine, M; Emel, L; Sinkala, M; Kafulafula, G; Noor, Ra; Read, Js; Brown, Er; Goldenberg, Rl; Hoffman, I	Morbidity and mortality among a cohort of human immunodeficiency virus type 1-infected and uninfected pregnant women and their infants from Malawi, Zambia, and Tanzania	2008	Exclude - Irrelevant	-
1265	Chimbindi, N.; Loha, E.; Zuma, T.; Dreyer, J.; Birdthistle, I.; Floyd, S.; Kyegombe, N.; Cawood, C.; Baisley, K.; Seeley, J.; Shahmanesh, M.	'MTV Shuga': Mass media communication in adolescent girls and young women in South Africa: Can it increase awareness and demand for HIV and sexual health technologies	2021	Exclude - Irrelevant	-
1266	Chimbindi, N.; Mthiyane, N.; Chidumwa, G.; Zuma, T.; Dreyer, J.; Birdthistle, I.; Floyd, S.; Kyegombe, N.; Grundy, C.; Cawood, C.; Danaviah, S.; Smit, T.; Pillay, D.; Baisley, K.; Harling, G.; Seeley, J.; Shahmanesh, M.	Evaluating use of mass-media communication intervention 'MTV-Shuga' on increased awareness and demand for HIV and sexual health services by adolescent girls and young women in South Africa: an observational study	2023	Exclude - Irrelevant	-
1267	Chimhuya, S.; Kambarami, R. A.; Mujuru, H.	The levels of malnutrition and risk factors for mortality at Harare Central Hospital-Zimbabwe: an observation study	2007	Exclude - Irrelevant	-
1268	Chimwaza, W.; Chipeta, E.; Mwapasa, V.; Pilgrim, N.	Benefits of girl-only club participation on HIV risk reduction: Experiences of very young out of school adolescent girls aged 10-14 in rural malawi	2018	Exclude - Irrelevant	-
1269	Chimzizi, R.; Harries, A. D.; Gausi, F.; Golombe, C.; Manda, E.; Khonyongwa, A.; Salaniponi, F. M.; Libamba, E.; Schouten, E. J.; Mwansambo, A.; Mpazanje, R.	Scaling up HIV/AIDS and joint HIV-TB services in Malawi	2005	Exclude - Irrelevant	-
1270	Chin, J.	The growing impact of the HIV/AIDS pandemic on children born to HIV-infected women	1994	Exclude - Irrelevant	-
1271	Chin, J.; Mann, J. M.	The global patterns and prevalence of AIDS and HIV infection	1988	Exclude - Irrelevant	-
1272	Chinaeke EE; Fan-Osuala C; Bathnna M; Ozigbu CE; Olakunde B; Ramadhani HO; Ezeanolue EE; Sam-Agudu NA	Correlates of reported modern contraceptive use among postpartum HIV-positive women in rural Nigeria: an analysis from the MoMent prospective cohort study.	2019	Exclude - Irrelevant	-
1273	Chinnock, P.	Breast is best, but what if the mother is HIV-positive?	1996	Exclude - Irrelevant	-
1274	Chintu, N.; Giganti, M. J.; Putta, N. B.; Sinkala, M.; Sadoki, E.; Stringer, E. M.; Stringer, J. S.; Chi, B. H.	Peripartum nevirapine exposure and subsequent clinical outcomes among HIV-infected women receiving antiretroviral therapy for at least 12 months	2010	Exclude - Irrelevant	-
1275	Chinula, L.; Ziemba, L.; Brummel, S.; McCarthy, K.; Coletti, A.; Krotje, C.; Johnston, B.; Knowles, K.; Moyo, S.; Stranix-Chibanda, L.; Hoffman, R.; Sax, P. E.; Stringer, J.; Chakhtoura, N.; Jean-Philippe, P.; Korutaro, V.; Cassim, H.; Fairlie, L.; Masheto, G.; Boyce, C.; Frenkel, L. M.; Amico, K. R.; Purdue, L.; Shapiro, R.; Mmbaga, B. T.; Patel, F.; van Wyk, J.; Rooney, J. F.; Currier, J. S.; L…	Efficacy and safety of three antiretroviral therapy regimens started in pregnancy up to 50 weeks post partum: a multicentre, open-label, randomised, controlled, phase 3 trial	2023	Exclude - Irrelevant	-
1276	Chiphangwi, J.; Liomba, G.; Ntaba, H. M.; Schmidt, H.; Deinhardt, F.; Eberle, J.; Frosner, G.; Gurtler, L.; Zoulek, G.	Human immunodeficiency virus infection is prevalent in Malawi	1987	Exclude - Irrelevant	-
1277	Chirenda, J.; Murugasampillay, S.	Malaria and HIV co-infection: available evidence, gaps and possible interventions	2003	Exclude - Irrelevant	-
1278	Chireshe R; Naidoo K; Nyamakura R	Hypertension among human immunodeficiency virus infected patients on treatment at Parirenyatwa Hospital: A descriptive study.	2019	Exclude - Irrelevant	-
1279	Chirombo, J.; Majamanda, A.; Gunsaru, V.; Yosefe, S.; Ozituosauka, W.; McHoma, C.; Morroni, C.; Chipeta, E.; MacPherson, P.; Freyne, B.	The prevalence of gestational syphilis in Malawi between 2014 and 2022: spatiotemporal modeling of population-level factors	2023	Exclude - Irrelevant	-
1280	Chisenga, M.; Kasonka, L.; Makasa, M.; Sinkala, M.; Chintu, C.; Kaseba, C.; Kasolo, F.; Tomkins, A.; Murray, S.; Filteau, S.	Factors affecting the duration of exclusive breastfeeding among HIV-infected and -uninfected women in Lusaka, Zambia	2005	Exclude - Irrelevant	-
1281	Chissaque A; Cassocera M; Gasparinho C; Langa JS; Bauhofer AFL; ChilaÃºle JJ; JoÃ£o ED; Munlela BA; Sambo JAM; Boene SS; Djedje MB; Anapakala EM; GuimarÃ£es EL; Bero DM; Manhique-Coutinho LV; Cossa-Moiane I; Kellogg TA; GonÃ§alves LAP; de Deus N	Rotavirus A infection in children under five years old with a double health problem: undernutrition and diarrhoea - a cross-sectional study in four provinces of Mozambique.	2021	Exclude - Irrelevant	-
1282	Chitneni P; Bwana MB; Muyindike W; Owembabazi M; Kalyebara PK; Byamukama A; Mbalibulha Y; Smith PM; Hsu KK; Haberer JE; Kaida A; Matthews LT	STI prevalence among men living with HIV engaged in safer conception care in rural, southwestern Uganda.	2021	Exclude - Irrelevant	-
1283	Chitneni P; Bwana MB; Muyindike W; Owembabazi M; Kalyebara PK; Byamukama A; Mbalibulha Y; Smith PM; Hsu KK; Haberer JE; Kaida A; Matthews LT	STI prevalence among men living with HIV engaged in safer conception care in rural, southwestern Uganda.	2021	Exclude - Irrelevant	-
1284	Chitneni P; Bwana MB; Owembabazi M; O'Neil K; Kalyebara PK; Muyindike W; Musinguzi N; Bangsberg DR; Marrazzo JM; Haberer JE; Kaida A; Matthews LT	Sexually Transmitted Infection Prevalence Among Women at Risk for HIV Exposure Initiating Safer Conception Care in Rural, Southwestern Uganda.	2020	Exclude - Irrelevant	-
1285	Chitneni P; Bwana MB; Owembabazi M; O'Neil K; Kalyebara PK; Muyindike W; Musinguzi N; Bangsberg DR; Marrazzo JM; Haberer JE; Kaida A; Matthews LT	Sexually Transmitted Infection Prevalence Among Women at Risk for HIV Exposure Initiating Safer Conception Care in Rural, Southwestern Uganda.	2020	Exclude - Irrelevant	-
1286	Chitneni, P.; Bwana, B.M.; Owembabazi, M.; Tukwasibwe, D.; Najjuma, A.; Tumwine, J.; Smith, P.; Musinguzi, E.; Kyampire, C.; Natukynda, S.; Kalyebara, P.; Matthews, L.T.; Kaida, A.	Hiv transmission risk factors among men living with HIV wanting a pregnancy in Uganda	2020	Exclude - Irrelevant	-
1287	Chitneni, P.; Bwana, M.; Owembabazi, M.; O'Neil, K.; Kalyebara, P.; Muyindike, W.; Byamukama, A.; Mbalibulha, Y.; Wirth, K.; Bangsberg, D.; Marrazzo, J.; Haberer, J.; Kaida, A.; Matthews, L.	Sti incidence after STI treatment among women at risk for HIV exposure initiating safer conception care in southwestern uganda	2021	Exclude - Irrelevant	-
1288	Chitneni, P.; Bwana, M.; Owembabazi, M.; O'Neil, K.; Kalyebara, P.; Muyindike, W.; Byamukama, A.; Mbalibulha, Y.; Wirth, K.; Bangsberg, D.; Marrazzo, J.; Haberer, J.; Kaida, A.; Matthews, L.	Sti incidence after STI treatment among women at risk for HIV exposure initiating safer conception care in southwestern uganda	2021	Exclude - Irrelevant	-
1289	Chitneni, P.; Bwana, M.B.; Owembabazi, M.; aO'Neil, K.; Tukwasibwe, D.; Najjuma, A.; Kyampire, C.; Natukynda, S.; Byamukama, A.; Mbalibulha, Y.; Kalyebara, P.K.; Kaida, A.; Matthews, L.	High STI prevalence among HIV-exposed women planning for pregnancy in rural, Southwestern Uganda	2019	Exclude - Irrelevant	-
1290	Chitneni, P.; Muyindike, W.; Bwana, M. B.; Owembabazi, M.; O'Neil, K.; Kalyebara, P. K.; Hedt-Gauthier, B.; Bangsberg, D. R.; Marrazzo, J. M.; Kaida, A.; Haberer, J. E.; Matthews, L. T.	STI prevalence, incidence, and partner notification among women in a periconception HIV prevention program in Uganda	2022	Exclude - Irrelevant	-
1291	Chitneni, P.; Owembabazi, M.; Kanini, E.; Mwima, S.; Bwana, M. B.; Psaros, C.; Muyindike, W. R.; Haberer, J. E.; Matthews, L. T.	Sexually transmitted infection (STI) knowledge and perceptions among people in HIV-sero-different partnerships in rural southwestern Uganda	2024	Exclude - Irrelevant	-
1292	Chivonivoni, C.; Ehlers, V. J.; Roos, J. H.	Mothers' attitudes towards using services preventing mother-to-child HIV/AIDS transmission in Zimbabwe: an interview survey	2008	Exclude - Irrelevant	-
1293	Cho, Y.; Bonsu, G.; Akoto-Ampaw, A.; Nkrumah-Mills, G.; Nimo, J. J.; Park, J. K.; Ki, M.	The prevalence and risk factors for hepatitis B surface ag positivity in pregnant women in eastern region of ghana	2012	Exclude - Irrelevant	-
1294	Chohan BH; Ronen K; Khasimwa B; Matemo D; Osborn L; Unger JA; Drake AL; Beck IA; Frenkel LM; Kinuthia J; John-Stewart G	Food insecurity, drug resistance and non-disclosure are associated with virologic non-suppression among HIV pregnant women on antiretroviral treatment.	2021	Exclude - Irrelevant	-
1295	Chohan BH; Ronen K; Khasimwa B; Matemo D; Osborn L; Unger JA; Drake AL; Beck IA; Frenkel LM; Kinuthia J; John-Stewart G	Food insecurity, drug resistance and non-disclosure are associated with virologic non-suppression among HIV pregnant women on antiretroviral treatment.	2021	Exclude - Irrelevant	-
1296	Choi KW; Smit JA; Coleman JN; Mosery N; Bangsberg DR; Safren SA; Psaros C	Mapping a Syndemic of Psychosocial Risks During Pregnancy Using Network Analysis.	2019	Exclude - Irrelevant	-
1297	Choi, K. W.; Sikkema, K. J.; Velloza, J.; Marais, A.; Jose, C.; Stein, D. J.; Watt, M. H.; Joska, J. A.	Maladaptive coping mediates the influence of childhood trauma on depression and PTSD among pregnant women in South Africa	2015	Exclude - Irrelevant	-
1298	Choi, R. Y.; Fowke, K. R.; Juno, J.; Lohman-Payne, B.; Oyugi, J. O.; Brown, E. R.; Bosire, R.; John-Stewart, G.; Farquhar, C.	C868T single nucleotide polymorphism and HIV type 1 disease progression among postpartum women in Kenya	2012	Exclude - Irrelevant	-
1299	Choi, S. E.; Bendavid, E.	Cost-effectiveness of cotrimoxazole among HIV+ pregnant women in malarious regions	2016	Exclude - Irrelevant	-
1300	Choi, Y.; Ibrahim, S.; Park, L. P.; Cohen, C. R.; Bukusi, E. A.; Huchko, M. J.	Uptake and correlates of cervical cancer screening among women attending a community-based multi-disease health campaign in Kenya	2022	Exclude - Irrelevant	-
1301	Choko AT; Corbett EL; Stallard N; Maheswaran H; Lepine A; Johnson CC; Sakala D; Kalua T; Kumwenda M; Hayes R; Fielding K	HIV self-testing alone or with additional interventions, including financial incentives, and linkage to care or prevention among male partners of antenatal care clinic attendees in Malawi: An adaptive multi-arm, multi-stage cluster randomised trial.	2019	Exclude - Irrelevant	-
1302	Choko AT; Fielding K; Johnson CC; Kumwenda MK; Chilongosi R; Baggaley RC; Nyirenda R; Sande LA; Desmond N; Hatzold K; Neuman M; Corbett EL	Partner-delivered HIV self-test kits with and without financial incentives in antenatal care and index patients with HIV in Malawi: a three-arm, cluster-randomised controlled trial.	2021	Exclude - Irrelevant	-
1303	Choko, A. T.; Fielding, K.; Johnson, C. C.; Kumwenda, M. K.; Chilongosi, R.; Baggaley, R. C.; Nyirenda, R.; Sande, L. A.; Desmond, N.; Hatzold, K.; Neuman, M.; Corbett, E. L.	Partner-delivered HIV self-test kits with and without financial incentives in antenatal care and index patients with HIV in Malawi: a three-arm, cluster-randomised controlled trial	2021	Exclude - Irrelevant	-
1304	Chongwe, E.; Inambao, M.; Mkandawire, M.; Zolfo,	Male involvement in prevention of mother-to-child transmission of HIV during the option b+era in ndola district Zambia	2019	Exclude - Irrelevant	-
1305	Chopra, M.	Breast is still best	1999	Exclude - Irrelevant	-
1306	Chopra, M.; Doherty, T.; Goga, A.; Jackson, D.; Persson, L. A.	Survival of infants in the context of prevention of mother to child HIV transmission in South Africa	2010	Exclude - Irrelevant	-
1307	Chopra, M.; Piwoz, E.; Sengwana, J.; Schaay, N.; Dunnett, L.; Saders, D.	Effect of a mother-to-child HIV prevention programme on infant feeding and caring practices in South Africa	2002	Exclude - Irrelevant	-
1308	Choto, R. G.	Breastfeeding: breast milk banks and human immunodeficiency virus	1990	Exclude - Irrelevant	-
1309	Chotun, N.; Nel, E.; Cotton, M. F.; Preiser, W.; Andersson, M. I.	Hepatitis B virus infection in HIV-exposed infants in the Western Cape, South Africa	2015	Exclude - Irrelevant	-
1310	Chou, R; Cantor, Ag; Zakher, B; Bougatsos, C	Screening for HIV in pregnant women: systematic review to update the 2005 US Preventive Services Task Force Recommendation (Structured abstract)	2012	Exclude - Irrelevant	-
1311	Chouchana, L.; Beeker, N.; Treluyer, J.M.	Is there a safety signal for dolutegravir and integrase inhibitors during pregnancy?	2019	Exclude - Irrelevant	-
1312	Chouinard, A.	A deadly shadow: AIDS in Africa	1987	Exclude - Irrelevant	-
1313	Christenson, B.; Lundbergh, P.	[HIV spreads fast in Africa. Women and children especially, are at high risk]	1994	Exclude - Irrelevant	-
1314	Christiansen, C. B.; Wantzin, P.; Shao, J. F.; Bakilana, P. B.; Hiza, J. F.; Kilima, F.; Bugbjerg, F.; Skinhoj, P.; Faber, V.; Kvinesdal, B.	High prevalence of indeterminate western blot tests for antibodies to HIV-1 in Tanzania	1990	Exclude - Irrelevant	-
1315	Christofides, Nicola Joan	Adolescent pregnancy: Risk factors and consequences -- a longitudinal study in the Eastern Cape, South Africa	2013	Exclude - Irrelevant	-
1316	Christopher, Prince Rh; David, Kirubah V; John, Sushil M; Sankarapandian, Venkatesan	Antibiotic therapy for Shigella dysentery	2010	Exclude - Irrelevant	-
1317	Chukwuemeka, I. K.; Fatima, M. I.; Ovavi, Z. K.; Olukayode, O.	The impact of a HIV prevention of mother to child transmission program in a nigerian early infant diagnosis centre	2014	Exclude - Irrelevant	-
1318	Chung, Mh; Kiarie, Jn; Richardson, Ba; Lehman, Da; Overbaugh, J; John-Stewart, Gc	Breast milk HIV-1 suppression and decreased transmission: a randomized trial comparing HIVNET 012 nevirapine versus short-course zidovudine	2005	Exclude - Irrelevant	-
1319	Chung, Mh; Kiarie, Jn; Richardson, Ba; Lehman, Da; Overbaugh, J; Njiri, F; John-Stewart, Gc	Independent effects of nevirapine prophylaxis and HIV-1 RNA suppression in breast milk on early perinatal HIV-1 transmission	2007	Exclude - Irrelevant	-
1320	Church JA; Chasekwa B; Rukobo S; Govha M; Lee B; Carmolli MP; Ntozini R; Mutasa K; McNeal MM; Majo FD; Tavengwa NV; Kirkpatrick BD; Moulton LH; Humphrey JH; Prendergast AJ	Predictors of oral rotavirus vaccine immunogenicity in rural Zimbabwean infants.	2020	Exclude - Irrelevant	-
1321	Church JA; Chasekwa B; Rukobo S; Govha M; Lee B; Carmolli MP; Ntozini R; Mutasa K; McNeal MM; Majo FD; Tavengwa NV; Kirkpatrick BD; Moulton LH; Humphrey JH; Prendergast AJ	Predictors of oral rotavirus vaccine immunogenicity in rural Zimbabwean infants.	2020	Exclude - Irrelevant	-
1322	Church, J. D.; Mwatha, A.; Bagenda, D.; Omer, S. B.; Donnell, D.; Musoke, P.; Nakabiito, C.; Eure, C.; Bakaki, P.; Matovu, F.; Thigpen, M. C.; Guay, L. A.; McConnell, M.; Fowler, M. G.; Jackson, J. B.; Eshleman, S. H.	In utero HIV infection is associated with an increased risk of nevirapine resistance in ugandan infants who were exposed to perinatal single dose nevirapine	2009	Exclude - Irrelevant	-
1323	Church, K.; Machiyama, K.; Todd, J.; Njamwea, B.; Mwangome, M.; Hosegood, V.; Michel, J.; Oti, S.; Nyamukapa, C.; Crampin, A.; Amek, N.; Nakigozi, G.; Michael, D.; Gomez-Olive, F. X.; Nakiyingi-Miiro, J.; Zaba, B.; Wringe, A.	Identifying gaps in HIV service delivery across the diagnosis-to-treatment cascade: findings from health facility surveys in six sub-Saharan countries	2017	Exclude - Irrelevant	-
1324	Church, K.; Wringe, A.; Fakudze, P.; Kikuvi, J.; Nhlabatsi, Z.; Masuku, R.; Mayhew, S. H.	Reliance on condoms for contraceptive protection among HIV care and treatment clients: a mixed methods study on contraceptive choice and motivation within a generalised epidemic	2014	Exclude - Irrelevant	-
1325	Ciapponi, AgustÃ­n; Lewin, Simon; Herrera, Cristian A; Opiyo, Newton; Pantoja, Tomas; Paulsen, Elizabeth; Rada, Gabriel; Wiysonge, Charles S; BastÃ­as, Gabriel; Dudley, Lilian; Flottorp, Signe; Gagnon, Marie-Pierre; Garcia, Marti Sebastian; Glenton, Claire; Okwundu, Charles I; PeÃ±aloza, Blanca; Suleman, Fatima; Oxman, Andrew D	Delivery arrangements for health systems in low-income countries: an overview of systematic reviews	2017	Exclude - Irrelevant	-
1326	Ciaranello, A. L.; Myer, L.; Kelly, K.; Christensen, S.; Daskilewicz, K.; Doherty, K.; Bekker, L. G.; Hou, T.; Wood, R.; Francke, J. A.; Wools-Kaloustian, K.; Freedberg, K. A.; Walensky, R. P.	Point-of-care CD4 testing to inform selection of antiretroviral medications in south african antenatal clinics: a cost-effectiveness analysis	2015	Exclude - Irrelevant	-
1327	Ciaranello, A. L.; Perez, F.; Keatinge, J.; Park, J. E.; Engelsmann, B.; Maruva, M.; Walensky, R. P.; Dabis, F.; Chu, J.; Rusibamayila, A.; Mushavi, A.; Freedberg, K. A.	What will it take to eliminate pediatric HIV? Reaching WHO target rates of mother-to-child HIV transmission in Zimbabwe: a model-based analysis	2012	Exclude - Irrelevant	-
1328	Ciaranello, A. L.; Perez, F.; Maruva, M.; Chu, J.; Engelsmann, B.; Keatinge, J.; Walensky, R. P.; Mushavi, A.; Mugwagwa, R.; Dabis, F.; Freedberg, K. A.	WHO 2010 guidelines for prevention of mother-to-child HIV transmission in Zimbabwe: modeling clinical outcomes in infants and mothers	2011	Exclude - Irrelevant	-
1329	Ciaranello, A. L.; Seage, G. R., 3rd; Freedberg, K. A.; Weinstein, M. C.; Lockman, S.; Walensky, R. P.	Antiretroviral drugs for preventing mother-to-child transmission of HIV in sub-Saharan Africa: balancing efficacy and infant toxicity	2008	Exclude - Irrelevant	-
1330	Ciccacci, C.; Borgiani, P.; Ceffa, S.; Sirianni, E.; Marazzi, M. C.; Altan, A. M.; Paturzo, G.; Bramanti, P.; Novelli, G.; Palombi, L.	Nevirapine-induced hepatotoxicity and pharmacogenetics: a retrospective study in a population from Mozambique	2010	Exclude - Irrelevant	-
1331	Cichowitz C; Mazuguni F; Minja L; Njau P; Antelman G; Ngocho J; Knettel BA; Watt MH; Mmbaga BT	Vulnerable at Each Step in the PMTCT Care Cascade: High Loss to Follow Up During Pregnancy and the Postpartum Period in Tanzania.	2019	Exclude - Irrelevant	-
1332	Cigielski, J. P.	Epidemiology of AIDS in Africa--part 2	1988	Exclude - Irrelevant	-
1333	Claessens, L.; Voce, A.; Knight, S.; Sartorius, B.; Coovadia, A.	Discontinuation of cART postpartum in a high prevalence district of South Africa in 2014	2014	Exclude - Irrelevant	-
1334	Clark, K.; Cole, R.; Dalrymple, K.; Bramham, K.; Kuhrt, K.	WCN24-2050 ESTABLISHING THE PREVALENCE OF ACUTE KIDNEY INJURY IN A HIGH-RISK OBSTETRIC COHORT IN A TERTIARY MATERNITY UNIT IN FREETOWN, SIERRA LEONE	2024	Exclude - Irrelevant	-
1335	Clark, S.	Hope for prevention of mother-to-child transmission of HIV	2000	Exclude - Irrelevant	-
1336	Clark, S.; Hamplova, D.	Single motherhood and child mortality in sub-Saharan Africa: a life course perspective	2013	Exclude - Irrelevant	-
1337	Clasen, Thomas F; Alexander, Kelly T; Sinclair, David; Boisson, Sophie; Peletz, Rachel; Chang, Howard H; Majorin, Fiona; Cairncross, Sandy	Interventions to improve water quality for preventing diarrhoea	2015	Exclude - Irrelevant	-
1338	Clayden, P.; Black, V.; Boulle, A.; Coovadia, A. H.; Venter, F.	Efavirenz in pregnancy	2010	Exclude - Irrelevant	-
1339	Cleland, John G.; Ali, Mohamed M.; Capo-Chichi, Virgile	Post-partum sexual abstinence in West Africa: Implications for AIDS-control and family planning programmes	1999	Exclude - Irrelevant	-
1340	Clemetson, D. B. A.; Moss, G. B.; Willerford, D. M.; Hensel, M.; Emonyi, W.; Holmes, K. K.; Plummer, F.; Ndinya-Achola, J.; Roberts, P. L.; Hillier, S.; Kreiss, J. K.	Detection of HIV DNA in cervical and vaginal secretions: Prevalence and correlates among women in Nairobi, Kenya	1993	Exclude - Irrelevant	-
1341	Cliffe, S.; Cortina-Borja, M.; Nicoll, A.; Newell, M. L.	Interpreting neonatal HIV seroprevalence data in Great Britain: the importance of differential fertility	2004	Exclude - Irrelevant	-
1342	Clouse K; Malope-Kgokong B; Bor J; Nattey C; Mudau M; Maskew M	The South African National HIV Pregnancy Cohort: evaluating continuity of care among women living with HIV.	2020	Exclude - Irrelevant	-
1343	Clouse K; Phillips TK; Camlin C; Noholoza S; Mogoba P; Naidoo J; Langford R; Weiss M; Seebregts CJ; Myer L	CareConekta: study protocol for a randomized controlled trial of a mobile health intervention to improve engagement in postpartum HIV care in South Africa.	2020	Exclude - Irrelevant	-
1344	Clouse K; Phillips TK; Camlin C; Noholoza S; Mogoba P; Naidoo J; Langford R; Weiss M; Seebregts CJ; Myer L	CareConekta: study protocol for a randomized controlled trial of a mobile health intervention to improve engagement in postpartum HIV care in South Africa.	2020	Exclude - Irrelevant	-
1345	Clouse K; Phillips TK; Mogoba P; Ndlovu L; Bassett J; Myer L	Attitudes Toward a Proposed GPS-Based Location Tracking Smartphone App for Improving Engagement in HIV Care Among Pregnant and Postpartum Women in South Africa: Focus Group and Interview Study.	2021	Exclude - Irrelevant	-
1346	Clouse, K.; Hanrahan, C.; Bassett, J.; Qangule, N.; Matjeke, L.; Mokonyane, S.; Sanne, I.; Van Rie, A.	Implementation of routine, opt-out HIV testing does not increase loss to follow-up	2014	Exclude - Irrelevant	-
1347	Clouse, K.; Noholoza, S.; Ngcobo, N.; Madwayi, S.; Mrubata, M.; Camlin, C. S.; Myer, L.; Phillips, T. K.	Cohort profile: CareConekta: A pilot study of a smartphone application to improve engagement in postpartum HIV care in South Africa	2022	Exclude - Irrelevant	-
1348	Clouse, K.; Pettifor, A.; Maskew, M.; Bassett, J.; Van Rie, A.; Gay, C.; Behets, F.; Sanne, I.; Fox, M. P.	Initiating antiretroviral therapy when presenting with higher CD4 cell counts results in reduced loss to follow-up in a resource-limited setting	2013	Exclude - Irrelevant	-
1349	Clouse, K.; Pettifor, A.; Shearer, K.; Maskew, M.; Bassett, J.; Larson, B.; Van Rie, A.; Sanne, I.; Fox, M. P.	Loss to follow-up before and after delivery among women testing HIV positive during pregnancy in Johannesburg, South Africa	2013	Exclude - Irrelevant	-
1350	Cluver, Catherine; Novikova, Natalia; Koopmans, Corine M; West, Helen M	Planned early delivery versus expectant management for hypertensive disorders from 34 weeks gestation to term	2017	Exclude - Irrelevant	-
1351	Coetzee, D.; Hilderbrand, K.; Boulle, A.; Draper, B.; Abdullah, F.; Goemaere, E.	Effectiveness of the first district-wide programme for the prevention of mother-to-child transmission of HIV in South Africa	2005	Exclude - Irrelevant	-
1352	Coetzee, D.; Schneider, H.	Urbanisation and the epidemic of sexually transmitted diseases in South Africa	1996	Exclude - Irrelevant	-
1353	Coetzee, David; Johnson, Leigh; Abdool Karim, S. S.; Abdool Karim, Q.; Abdool Karim, S. S.; Abdool Karim, Q.	Sexually transmitted infections	2005	Exclude - Irrelevant	-
1354	Coetzee, J.; Dietrich, J.; Mokgatswana, K.; Jewkes, R.; Gray, G. E.	Developing a peer-led community mobilization program for sex workers in Soweto: HIV risk and demographics	2016	Exclude - Irrelevant	-
1355	Coffie, P. A.; Ekouevi, D. K.; Chaix, M. L.; Tonwe-Gold, B.; Clarisse, A. B.; Becquet, R.; Viho, I.; N'Dri-Yoman, T.; Leroy, V.; Abrams, E. J.; Rouzioux, C.; Dabis, F.	Maternal 12-month response to antiretroviral therapy following prevention of mother-to-child transmission of HIV type 1, Ivory Coast, 2003-2006	2008	Exclude - Irrelevant	-
1356	Coffie, P. A.; Tonwe-Gold, B.; Tanon, A. K.; Amani-Bosse, C.; BÃ©dikou, G.; Abrams, E. J.; Dabis, F.; Ekouevi, D. K.	Incidence and risk factors of severe adverse events with nevirapine-based antiretroviral therapy in HIV-infected women. MTCT-Plus program, Abidjan, CÃ´te d'Ivoire	2009	Exclude - Irrelevant	-
1357	Coffie, P. A.; Tonwe-Gold, B.; Tanon, A. K.; Amani-Bosse, C.; Bedikou, G.; Abrams, E. J.; Dabis, F.; Ekouevi, D. K.	Incidence and risk factors of severe adverse events with nevirapine-based antiretroviral therapy in HIV-infected women. MTCT-Plus program, Abidjan, Cote d'Ivoire	2010	Exclude - Irrelevant	-
1358	Coghlan, B.; Millan, J.; Malau, C.; Kaldor, J.; Toole, M.	The HIV epidemic in Papua New Guinea	2011	Exclude - Irrelevant	-
1359	Cohan, D.; Natureeba, P.; Plenty, A.; Mwesigwa, F. L. J.; Ades, V.; Charlebois, E.; Kamya, M.; Okong, P.; Havlir, D.	Efficacy and Safety of LPV/r Versus EFV in HIV+ Pregnant and Breast-Feeding Ugandan Women	2014	Exclude - Irrelevant	-
1360	Cohan, D; Mwesigwa, J; Natureeba, P; Aliba, Luwedde F; Ades, V; Plenty, A; Kakuru, A; Achan, J; Clark, T; Osterbauer, B; Kamya, M; Havlir, D	WHO option B+: early experience of antiretroviral therapy sequencing after cessation of breastfeeding and risk of dermatologic toxicity	2013	Exclude - Irrelevant	-
1361	Cohan, D; Natureeba, P; Koss, Ca; Plenty, A; Luwedde, F; Mwesigwa, J; Ades, V; Charlebois, Ed; Gandhi, M; Clark, Td; Nzarubara, B; Achan, J; Ruel, T; Kamya, Mr; Havlir, Dv	Efficacy and safety of lopinavir/ritonavir versus efavirenz-based antiretroviral therapy in HIV-infected pregnant Ugandan women	2015	Exclude - Irrelevant	-
1362	Cohen, Cr; Grossman, D; Onono, M; Blat, C; Newmann, Sj; Burger, Rl; Shade, Sb; Bett, N; Bukusi, Ea	Integration of family planning services into HIV care clinics: results one year after a cluster randomized controlled trial in Kenya	2017	Exclude - Irrelevant	-
1363	Cohen, J.	South Africa's new enemy	2000	Exclude - Irrelevant	-
1364	Cohen, J.	Retrovirus meeting. Hope on new AIDS drugs, but breast-feeding strategy backfires	2007	Exclude - Irrelevant	-
1365	Coker MO; Mongodin EF; El-Kamary SS; Akhigbe P; Obuekwe O; Omoigberale A; Langenberg P; Enwonwu C; Hittle L; Blattner WA; Charurat M	Immune status, and not HIV infection or exposure, drives the development of the oral microbiota.	2020	Exclude - Irrelevant	-
1366	Coker, M. O.; Akhigbe, P.; Osagie, E.; Idemudia, N. L.; Igedegbe, O.; Chukwumah, N.; Adebiyi, R.; Mann, A. E.; O'Connell, L. M.; Obuekwe, O.; Omoigberale, A.; Charurat, M. E.; Richards, V. P.	Dental caries and its association with the oral microbiomes and HIV in young children-Nigeria (DOMHaIN): a cohort study	2021	Exclude - Irrelevant	-
1367	Colebunders, R.; Francis, H.; Mann, J. M.; Bila, K. M.; Izaley, L.; Kimputu, L.; Behets, F.; Van der Groen, G.; Quinn, T. C.; Curran, J. W.; et al.,	Persistent diarrhea, strongly associated with HIV infection in Kinshasa, Zaire	1987	Exclude - Irrelevant	-
1368	Coleman, R. L.; Wilkinson, D.	Increasing HIV prevalence in a rural district of South Africa from 1992 through 1995	1997	Exclude - Irrelevant	-
1369	Coley, J. L.; Msamanga, G. I.; Fawzi, M. C.; Kaaya, S.; Hertzmark, E.; Kapiga, S.; Spiegelman, D.; Hunter, D.; Fawzi, W. W.	The association between maternal HIV-1 infection and pregnancy outcomes in Dar es Salaam, Tanzania	2001	Exclude - Irrelevant	-
1370	Coll Seck, A. M.	[Women and AIDS in Africa]	1990	Exclude - Irrelevant	-
1371	Collin, S. M.; Chisenga, M. M.; Kasonka, L.; Haworth, A.; Young, C.; Filteau, S.; Murray, S. F.	Factors associated with postpartum physical and mental morbidity among women with known HIV status in Lusaka, Zambia	2006	Exclude - Irrelevant	-
1372	Collins SM; Mbullo Owuor P; Miller JD; Boateng GO; Wekesa P; Onono M; Young SL	'I know how stressful it is to lack water!' Exploring the lived experiences of household water insecurity among pregnant and postpartum women in western Kenya.	2019	Exclude - Irrelevant	-
1373	Collins, P. Y.	Dual taboos: Sexuality and women with severe mental illness in South Africa. Perceptions of mental health care providers	2001	Exclude - Irrelevant	-
1374	Collins, S.; Natamba, B.; Arbach, A.; Widen, E.; Desai, P.; Khan, H.; Griffiths, J.; Young, S.	Alcohol use among pregnant Ugandan women of mixed HIV status is associated with social environment and food insecurity	2015	Exclude - Irrelevant	-
1375	Colvin, M.; Chopra, M.; Doherty, T.; Jackson, D.; Levin, J.; Willumsen, J.; Goga, A.; Moodley, P.	Operational effectiveness of single-dose nevirapine in preventing mother-to-child transmission of HIV	2007	Exclude - Irrelevant	-
1376	Combs Thorsen, V.; Sundby, J.; Malata, A.	Piecing together the maternal death puzzle through narratives: the three delays model revisited	2012	Exclude - Irrelevant	-
1377	Commenges, D.; Alioum, A.; Lepage, P.; Van de Perre, P.; Msellati, P.; Dabis, F.	Estimating the incubation period of paediatric AIDS in Rwanda	1992	Exclude - Irrelevant	-
1378	Conaty, S. J.; Cassell, J. A.; Harrisson, U.; Whyte, P.; Sherr, L.; Fox, Z.	Women who decline antenatal screening for HIV infection in the era of universal testing: results of an audit of uptake in three London hospitals	2005	Exclude - Irrelevant	-
1379	Concepcion, T.; Kinuthia, J.; Abuna, F.; Dettinger, J.; G'Mez, L.; Mukenyi, E.; Ngumbau, N.; Nyabiage, J.; Ochieng, B.; Watoyi, S.; Pintye, J.	High Interest for Long-acting Injectable PrEP Among Pregnant Women Taking Daily Oral PrEP in Kisumu, Kenya	2023	Exclude - Irrelevant	-
1380	Conde-Agudelo, Agustin; DÃ­az-Rossello, JosÃ© L	Kangaroo mother care to reduce morbidity and mortality in low birthweight infants	2016	Exclude - Irrelevant	-
1381	Condo, J. U.; Gage, A.; Mock, N.; Rice, J.; Greiner, T.	Sex differences in nutritional status of HIV-exposed children in Rwanda: a longitudinal study	2015	Exclude - Irrelevant	-
1382	Conner, M. G.; Vwalika, B.; Freeman, B. L.; SebastiÃ£o, Y. V.; Mabula-Bwalya, C. M.; Cole, S. R.; Stringer, E. M.; Kasaro, M. P.; Stringer, J. S. A.; Price, J. T.	Effect of weekly 17-hydroxyprogesterone caproate on small for gestational age among pregnant women with HIV in Zambia	2022	Exclude - Irrelevant	-
1383	Conner, M.; Vwalika, B.; Cole, S.; Freeman, B.; Mabula-Bwalya, C.; Peterson, M.; Saha, P.; Stringer, E.; Kasaro, M.P.; Stringer, J.; Price, J.T.	Antenatal progesterone protects against fetal growth restriction in women with HIV	2021	Exclude - Irrelevant	-
1384	Connolly, C.; Shisana, O.; Colvin, M.; Stoker, D.	Epidemiology of HIV in South Africa--results of a national, community-based survey	2004	Exclude - Irrelevant	-
1385	Conroy, A. A.	The influence of relationship power dynamics on HIV testing in rural Malawi	2015	Exclude - Irrelevant	-
1386	Constantatos, S. N.; Boutall, A. H.; Stewart, C. J.	Recommendations for amniocentesis in HIV-positive women	2014	Exclude - Irrelevant	-
1387	Convisser, J.; Thuermer, K.	Time to act: crossing borders in global AIDS prevention	1993	Exclude - Irrelevant	-
1388	Cook, R.; Hayden, R.; Weiss, S. M.; Jones, D. L.	Desire for fertility among HIV-seroconcordant and -discordant couples in Lusaka, Zambia	2014	Exclude - Irrelevant	-
1389	Cooper, D.; Pietzek, T.; Bekker, L. G.; Wallace, M.; FÃ¤rber, C.	Meeting the sexual and reproductive health needs and rights of perinatally-infected young women living with HIV: A qualitative study in a high HIV prevalence setting, South Africa	2015	Exclude - Irrelevant	-
1390	Coovadia, H. M.; Jeena, P.; Wilkinson, D.	Childhood human immunodeficiency virus and tuberculosis co-infections: reconciling conflicting data	1998	Exclude - Irrelevant	-
1391	Coovadia, H. M.; Rollins, N. C.; Bland, R. M.; Little, K.; Coutsoudis, A.; Bennish, M. L.; Newell, M. L.	Mother-to-child transmission of HIV-1 infection during exclusive breastfeeding in the first 6 months of life: an intervention cohort study	2007	Exclude - Irrelevant	-
1392	Coovadia, H. M.; Schaller, J. G.	HIV/AIDS in children: a disaster in the making	2008	Exclude - Irrelevant	-
1393	Corcoran, K.; Vwalika, B.; Kilembe, W.; Mwananyanda, L.; Bunnell, J.; Chomba, E.; Allen, S.	IUD and contraceptive implants: Perceptions and experiences of clients and providers in a clinical trial screening service	2010	Exclude - Irrelevant	-
1394	Cordoba E; Parcesepe AM; Gallis JA; Headley J; Soffo C; Tchatchou B; Hembling J; Baumgartner JN	The syndemic effects of mental ill health, household hunger, and intimate partner violence on adherence to antiretroviral therapy among pregnant women living with HIV in YaoundÃ©, Cameroon.	2021	Exclude - Irrelevant	-
1395	Cordoba E; Parcesepe AM; Gallis JA; Headley J; Soffo C; Tchatchou B; Hembling J; Baumgartner JN	The syndemic effects of mental ill health, household hunger, and intimate partner violence on adherence to antiretroviral therapy among pregnant women living with HIV in YaoundÃ©, Cameroon.	2021	Exclude - Irrelevant	-
1396	Corneli, A.; Namey, E.; Ahmed, K.; Agot, K.; Skhosana, J.; Odhiambo, J.; Guest, G.	Motivations for Reducing Other HIV Risk-Reduction Practices if Taking Pre-Exposure Prophylaxis: Findings from a Qualitative Study Among Women in Kenya and South Africa	2015	Exclude - Irrelevant	-
1397	Corneli, Al; Piwoz, Eg; Bentley, Me; Moses, A; Nkhoma, Jr; Tohill, Bc; Adair, L; Mtimuni, B; Ahmed, Y; Duerr, A; Kazembe, P; Horst, C	Involving communities in the design of clinical trial protocols: the BAN Study in Lilongwe, Malawi	2007	Exclude - Irrelevant	-
1398	Correa-Agudelo E; Kim HY; Musuka GN; Mukandavire Z; Miller FD; Tanser F; Cuadros DF	The epidemiological landscape of anemia in women of reproductive age in sub-Saharan Africa.	2021	Exclude - Irrelevant	-
1399	Cortina-Borja, Mario; Cliffe, Susan; Tookey, Pat; Williams, David; Cubitt, W. David; Peckham, Catherine	HIV prevalence in pregnant women in an ethnically diverse population in the UK: 1998-2002	2004	Exclude - Irrelevant	-
1400	Cossa, H. A.; Gloyd, S.; Vaz, R. G.; Folgosa, E.; Simbine, E.; Diniz, M.; Kreiss, J. K.	Syphilis and HIV infection among displaced pregnant women in rural Mozambique	1994	Exclude - Irrelevant	-
1401	Costello, A. M.	Child health in Africa	1996	Exclude - Irrelevant	-
1402	Cotton, L. A.; Dietrich, J.; Mhlongo, S.; Van Der Watt, M.; Lazarus, E.; Laher, F.; Morris, L.; Tiemessen, C.; Lewis, D.; Miller, C.; Ndung, U. T.; Gray, G.; Kaida, A.; Brockman, M.	Prioritizing adolescents and young adults : Investigating intersections of behavioural and biomedical risk for HIV acquisition in a priority setting	2014	Exclude - Irrelevant	-
1403	Cotton, M. F.; Marais, B. J.; Andersson, M. I.; Eley, B.; Rabie, H.; Slogrove, A. L.; Dramowski, A.; Schaaf, H. S.; Mehtar, S.	Minimizing the risk of non-vertical, non-sexual HIV infection in children--beyond mother to child transmission	2012	Exclude - Irrelevant	-
1404	Cotton, M. F.; Slogrove, A.; Rabie, H.	Infections in HIV-exposed uninfected children with focus on sub-Saharan Africa	2014	Exclude - Irrelevant	-
1405	Coulaud, J. P.; Pradinaud, R.; Liautaud, B.	[Problems posed by HIV infection in women in tropical zones]	1987	Exclude - Irrelevant	-
1406	Coulter, J. B.	HIV infection in African children	1993	Exclude - Irrelevant	-
1407	Cournil, A.; De Vincenzi, I.; Gaillard, P.; Cames, C.; Fao, P.; Luchters, S.; Rollins, N.; Newell, M. L.; Bork, K.; Read, J. S.	Relationship between mortality and feeding modality among children born to HIV-infected mothers in a research setting: The Kesho Bora Study	2013	Exclude - Irrelevant	-
1408	Cournil, A; Perre, P; Cames, C; Vincenzi, I; Read, Js; Luchters, S; Meda, N; Naidu, K; Newell, Ml; Bork, K	Early infant feeding patterns and HIV-free survival: findings from the Kesho-Bora trial (Burkina Faso, Kenya, South Africa)	2015	Exclude - Irrelevant	-
1409	Cournil, A; Perre, P; Cames, C; Vincenzi, I; Read, Js; Luchters, S; Meda, N; Naidu, K; Newell, Ml; Bork, K	Early infant feeding patterns and HIV-free survival: findings from the Kesho-Bora trial (Burkina Faso, Kenya, South Africa)	2015	Exclude - Irrelevant	-
1410	Courtois, R.; Mullet, E.; Malvy, D.	[Survey on sexual behavior by Congolese and French high-school students in an AIDS context]	2001	Exclude - Irrelevant	-
1411	Coutinho, R. A.; Prins, M.; Spijkerman, I. J.; Geskus, R. B.; Keet, R. P.; Fennema, H. S.; Strathdee, S. A.	Summary of track C: epidemiology and public health	1996	Exclude - Irrelevant	-
1412	Coutsoudis, A.	Influence of infant feeding patterns on early mother-to-child transmission of HIV-1 in Durban, South Africa	2000	Exclude - Irrelevant	-
1413	Coutsoudis, A.	Infant feeding dilemmas created by HIV: South African experiences	2005	Exclude - Irrelevant	-
1414	Coutsoudis, A.; England, K.; Rollins, N.; Coovadia, H.; Newell, M. L.; Bland, R.	Women's morbidity and mortality in the first 2 years after delivery according to HIV status	2010	Exclude - Irrelevant	-
1415	Coutsoudis, A.; Goga, A. E.; Rollins, N.; Coovadia, H. M.	Free formula milk for infants of HIV-infected women: blessing or curse?	2002	Exclude - Irrelevant	-
1416	Coutsoudis, A.; Kindra, G.; Esterhuizen, T.	Impact of cotrimoxazole prophylaxis on the health of breast-fed, HIV-exposed, HIV-negative infants in a resource-limited setting	2011	Exclude - Irrelevant	-
1417	Coutsoudis, A.; Pillay, K.; Spooner, E.; Coovadia, H. M.; Pembrey, L.; Newell, M. L.	Morbidity in children born to women infected with human immunodeficiency virus in South Africa: does mode of feeding matter?	2003	Exclude - Irrelevant	-
1418	Coutsoudis, A.; Pillay, K.; Spooner, E.; Kuhn, L.; Coovadia, H. M.	Randomized trial testing the effect of vitamin A supplementation on pregnancy outcomes and early mother-to-child HIV-1 transmission in Durban, South Africa	1999	Exclude - Irrelevant	-
1419	Coutsoudis, A.; Pillay, K.; Spooner, E.; Kuhn, L.; Coovadia, H. M.	Influence of infant-feeding patterns on early mother-to-child transmission of HIV-1 in Durban, South Africa: a prospective cohort study. South African Vitamin A Study Group	1999	Exclude - Irrelevant	-
1420	Coutsoudis, A; Coovadia, H; Pillay, K; Kuhn, L	Are HIV-infected women who breastfeed at increased risk of mortality?	2001	Exclude - Irrelevant	-
1421	Coutsoudis, A; Pillay, K; Kuhn, L; Spooner, E; Tsai, Wy; Coovadia, Hm	Method of feeding and transmission of HIV-1 from mothers to children by 15 months of age: prospective cohort study from Durban, South Africa	2001	Exclude - Irrelevant	-
1422	Coutsoudis, A; Pillay, K; Spooner, E; Coovadia, Hm; Pembrey, L; Newell, M-L	Routinely available cotrimoxazole prophylaxis and occurrence of respiratory and diarrhoeal morbidity in infants born to HIV-infected mothers in South Africa	2005	Exclude - Irrelevant	-
1423	Coutsoudis, A; Pillay, K; Spooner, E; Kuhn, L; Coovadia, Hm	Randomized trial testing the effect of vitamin A supplementation on pregnancy outcomes and early mother-to-child HIV-1 transmission in Durban, South Africa. South African Vitamin A Study Group	1999	Exclude - Irrelevant	-
1424	Coventry, A.; Sikorskii, A.; Zalwango, S. K.; Familiar-Lopez, I.; Cardino, V. N.; Giordani, B.; Ezeamama, A. E.	In utero/peripartum antiretroviral therapy exposure and mental health outcomes at 8-18 years old: A longitudinal comparative study of children with perinatally acquired HIV, children perinatally HIV exposed but uninfected, and children unexposed uninfected from Uganda	2024	Exclude - Irrelevant	-
1425	Cowan, F. M.; Humphrey, J. H.; Ntozini, R.; Mutasa, K.; Morrow, R.; Iliff, P.	Maternal Herpes simplex virus type 2 infection, syphilis and risk of intra-partum transmission of HIV-1: results of a case control study	2008	Exclude - Irrelevant	-
1426	Cowan, Fm; Pascoe, Sj; Langhaug, Lf; Dirawo, J; Chidiya, S; Jaffar, S; Mbizvo, M; Stephenson, Jm; Johnson, Am; Power, Rm; Woelk, G; Hayes, Rj	The Regai Dzive Shiri Project: a cluster randomised controlled trial to determine the effectiveness of a multi-component community-based HIV prevention intervention for rural youth in Zimbabwe--study design and baseline results	2008	Exclude - Irrelevant	-
1427	Cowan, Fm; Pascoe, Sj; Langhaug, Lf; Mavhu, W; Chidiya, S; Jaffar, S; Mbizvo, Mt; Stephenson, Jm; Johnson, Am; Power, Rm; Woelk, G; Hayes, Rj	The Regai Dzive Shiri project: results of a randomized trial of an HIV prevention intervention for youth	2010	Exclude - Irrelevant	-
1428	Crabtree, K. L.; Wojcicki, J. M.; Minhas, V.; Smith, D. R.; Kankasa, C.; Mitchell, C. D.; Wood, C.	Risk factors for early childhood infection of human herpesvirus-8 in Zambian children: the role of early childhood feeding practices	2014	Exclude - Irrelevant	-
1429	Crampin, A. C.; Glynn, J. R.; Floyd, S.; Malema, S. S.; Mwinuka, V. K.; Ngwira, B. M.; Mwaungulu, F. D.; Warndorff, D. K.; Fine, P. E.	Tuberculosis and gender: exploring the patterns in a case control study in Malawi	2004	Exclude - Irrelevant	-
1430	Crampin, A. C.; Glynn, J. R.; Ngwira, B. M.; Mwaungulu, F. D.; Ponnighaus, J. M.; Warndorff, D. K.; Fine, P. E.	Trends and measurement of HIV prevalence in northern Malawi	2003	Exclude - Irrelevant	-
1431	Crampin, A. C.; Jahn, A.; Kondowe, M.; Ngwira, B. M.; Hemmings, J.; Glynn, J. R.; Floyd, S.; Fine, P. E.; Zaba, B.	Use of antenatal clinic surveillance to assess the effect of sexual behavior on HIV prevalence in young women in Karonga district, Malawi	2008	Exclude - Irrelevant	-
1432	Crankshaw, T. L.; Voce, A.; Butler, L. M.; Darbes, L.	Expanding the relationship context for couple-based HIV prevention: Elucidating women's perspectives on non-traditional sexual partnerships	2016	Exclude - Irrelevant	-
1433	Creek, T. L.; Kim, A.; Lu, L.; Bowen, A.; Masunge, J.; Arvelo, W.; Smit, M.; Mach, O.; Legwaila, K.; Motswere, C.; Zaks, L.; Finkbeiner, T.; Povinelli, L.; Maruping, M.; Ngwaru, G.; Tebele, G.; Bopp, C.; Puhr, N.; Johnston, S. P.; Dasilva, A. J.; Bern, C.; Beard, R. S.; Davis, M. K.	Hospitalization and mortality among primarily nonbreastfed children during a large outbreak of diarrhea and malnutrition in Botswana, 2006	2010	Exclude - Irrelevant	-
1434	Creisher, P. S.; Klein, S. L.	Pathogenesis of viral infections during pregnancy	2024	Exclude - Irrelevant	-
1435	Crepinsek, Maree A; Crowe, Linda; Michener, Keryl; Smart, Neil A	Interventions for preventing mastitis after childbirth	2012	Exclude - Irrelevant	-
1436	Cresswell, F. V.; Lamorde, M.	Implementation of long-acting antiretroviral therapy in low-income and middle-income countries	2022	Exclude - Irrelevant	-
1437	Crewe, M.	How do we make sense of President Mbeki?	2000	Exclude - Irrelevant	-
1438	Crider, K.; Williams, J.; Qi, Y. P.; Gutman, J.; Yeung, L.; Mai, C.; Finkelstain, J.; Mehta, S.; Pons-Duran, C.; MenÃ©ndez, C.; Moraleda, C.; Rogers, L.; Daniels, K.; Green, P.	Folic acid supplementation and malaria susceptibility and severity among people taking antifolate antimalarial drugs in endemic areas	2022	Exclude - Irrelevant	-
1439	Critchley, Julia A; Orton, Lois C; Pearson, Fiona	Adjunctive steroid therapy for managing pulmonary tuberculosis	2014	Exclude - Irrelevant	-
1440	Crocchiolo, P. R.	AIDS epidemiology: the past ten years, the next ten years	1991	Exclude - Irrelevant	-
1441	Croce, F.; Fedeli, P.; Dahoma, M.; Deho, L.; Ramsan, M.; Adorni, F.; Corvasce, S.; Galli, M.	Risk factors for HIV/AIDS in a low HIV prevalence site of sub-Saharan Africa	2007	Exclude - Irrelevant	-
1442	Croffut, S. E.; Hamela, G.; Mofolo, I.; Maman, S.; Hosseinipour, M. C.; Hoffman, I. F.; Bentley, M. E.; Flax, V. L.	HIV-positive Malawian women with young children prefer overweight body sizes and link underweight body size with inability to exclusively breastfeed	2017	Exclude - Irrelevant	-
1443	Cromwell, E. A.; Dow, A. E.; Low, D.; Chirambo, C.; Heyderman, R. S.; Dube, Q.; Van Rie, A.	Barriers to successful early infant diagnosis of HIV infection at primary care level in Malawi	2015	Exclude - Irrelevant	-
1444	Cronin, W. A.; Quansah, M. G.; Larson, E.	Obstetric infection control in a developing country	1993	Exclude - Irrelevant	-
1445	Crowe, S.	South Africa revolutionises HIV prevention and education strategies	1997	Exclude - Irrelevant	-
1446	Crowther, N. J.	Early determinants of chronic disease in developing countries	2012	Exclude - Irrelevant	-
1447	Cuca, Y. P.; Onono, M.; Bukusi, E.; Turan, J. M.	Factors associated with pregnant women's anticipations and experiences of HIV-related stigma in rural Kenya	2012	Exclude - Irrelevant	-
1448	Cuinhane, C.E.; Roelens, K.; Vanroelen, C.; Quive, S.; Coene, G.	Perceptions and decision-making with regard to pregnancy among HIV positive women in rural Maputo Province, Mozambique - A qualitative study 11 Medical and Health Sciences 1117 Public Health and Health Services 11 Medical and Health Sciences 1114 Paediatr	2018	Exclude - Irrelevant	-
1449	Cumberland, P.; Shulman, C. E.; Maple, P. A.; Bulmer, J. N.; Dorman, E. K.; Kawuondo, K.; Marsh, K.; Cutts, F. T.	Maternal HIV infection and placental malaria reduce transplacental antibody transfer and tetanus antibody levels in newborns in Kenya	2007	Exclude - Irrelevant	-
1450	Curran, K.; Baeten, J. M.; Coates, T. J.; Kurth, A.; Mugo, N. R.; Celum, C.	HIV-1 prevention for HIV-1 serodiscordant couples	2012	Exclude - Irrelevant	-
1451	Cutland, C. L.; Sawry, S.; Fairlie, L.; Barnabas, S.; Frajzyngier, V.; Roux, J. L.; Izu, A.; Kekane-Mochwari, K. E.; Vika, C.; De Jager, J.; Munson, S.; Jongihlati, B.; Stark, J. H.; Absalon, J.	Obstetric and neonatal outcomes in South Africa	2024	Exclude - Irrelevant	-
1452	Cutland, C. L.; Schrag, S. J.; Thigpen, M. C.; Velaphi, S. C.; Wadula, J.; Adrian, P. V.; Kuwanda, L.; Groome, M. J.; Buchmann, E.; Madhi, S. A.	Increased risk for group B Streptococcus sepsis in young infants exposed to HIV, Soweto, South Africa, 2004-2008(1)	2015	Exclude - Irrelevant	-
1453	Cutland, C. L.; Schrag, S. J.; Zell, E. R.; Kuwanda, L.; Buchmann, E.; Velaphi, S. C.; Groome, M. J.; Adrian, P. V.; Madhi, S. A.	Maternal HIV infection and vertical transmission of pathogenic bacteria	2012	Exclude - Irrelevant	-
1454	Cutland, Cl; Cunnington, M; Olugbosi, M; Jones, Sa; Hugo, A; Maharaj, K; Slobod, K; Madhi, Sa	Lessons learnt from enrolment and follow up of pregnant women and their infants in clinical trials in South Africa, a low-middle income country	2015	Exclude - Irrelevant	-
1455	Cutland, Cl; Cunnington, M; Olugbosi, M; Jones, Sa; Hugo, A; Maharaj, K; Slobod, K; Madhi, Sa	Lessons learnt from enrolment and follow up of pregnant women and their infants in clinical trials in South Africa, a low-middle income country	2015	Exclude - Irrelevant	-
1456	Cutting, W. A.	Breast feeding and HIV infection	1992	Exclude - Irrelevant	-
1457	Cutts, F. T.; Mandala, K.; St Louis, M.; Brown, C.; Mayala, B.; Zell, E. R.; Deforest, A.; Kamenga, M.; Davachi, F.; Markowitz, L. E.	Immunogenicity of high-titer Edmonston-Zagreb measles vaccine in human immunodeficiency virus-infected children in Kinshasa, Zaire	1993	Exclude - Irrelevant	-
1458	Cyimana, A.; Andrews, B.; Ahmed, Y.; Vwalika, B.	HIV/AIDS and Postnatal Depression at the University Teaching Hospital, Lusaka, Zambia	2010	Exclude - Irrelevant	-
1459	Da Camara-gomes, F.	HIV / AIDS country profile: Cote d'Ivoire. Risk analysis	1997	Exclude - Irrelevant	-
1460	Dabis, F.; Elenga, N.; Meda, N.; Leroy, V.; Viho, I.; Manigart, O.; Dequae-Merchadou, L.; Msellati, P.; Sombie, I.	18-Month mortality and perinatal exposure to zidovudine in West Africa	2001	Exclude - Irrelevant	-
1461	Dabis, F.; Newell, M. L.; Fowler, M. G.; Read, J. S.	Prevention of HIV transmission through breast-feeding: strengthening the research agenda	2004	Exclude - Irrelevant	-
1462	Daca, C. S. L.; Sebastian, M. S.; Arnaldo, C.; Schumann, B.; Namatovu, F.	Socioeconomic and geographical inequalities in health care coverage in Mozambique: a repeated cross-sectional study of the 2015 and 2018 national surveys	2023	Exclude - Irrelevant	-
1463	Dada AO; Abubakar A; Bashorun A; Nguku P; Oladimeji A	Predictors of adherence to option B+ approach for the prevention of mother to child transmission of human immunodeficiency virus in Abuja, 2017.	2021	Exclude - Irrelevant	-
1464	Dada, J. O.; Olaseha, I. O.; Ajuwon, A. J.	Sexual behavior and knowledge of AIDS among female trade apprentices in a yoruba town in South-Western Nigeria	1997	Exclude - Irrelevant	-
1465	Dadabhai, S.; Makanani, B.; Hua, N.; Kawalazira, R.; Taulo, F.; Gadama, L.; Taha, T.E.	Resumption of postpartum sexual activity and menses among HIV-infected women on lifelong antiretroviral treatment compared to HIV-uninfected women in Africa	2020	Exclude - Irrelevant	-
1466	Dagnew AB; Teferi MD	A systematic review and meta-analysis on adoption of WHO-recommended infant feeding practices among HIV positive mothers in Ethiopia.	2021	Exclude - Irrelevant	-
1467	Dagnew M; Million Y; Gizachew M; Eshetie S; Yitayew G; Asrade L; Adefris M; Moges F; Tiruneh M	Hepatitis B and C Viruses' Infection and Associated Factors among Pregnant Women Attending Antenatal Care in Hospitals in the Amhara National Regional State, Ethiopia.	2020	Exclude - Irrelevant	-
1468	Dagnew, A. B.; Teferi, M. D.	A systematic review and meta-analysis on adoption of WHO-recommended infant feeding practices among HIV positive mothers in Ethiopia	2021	Exclude - Irrelevant	-
1469	Dagnew, A.B.; Tewabe, T.; Birhie, A.; Birehanu, M.; Alehegn, T.; Simachew, A.; Tsegaw, A.	Factors Associated with Compliance with World Health Organization-Recommended Infant-Feeding Practices by Mothers with HIV Infection in Northwest Ethiopia	2019	Exclude - Irrelevant	-
1470	Dahinten, A. P.; Dow, D. E.; Cunningham, C. K.; Msuya, L. J.; Mmbaga, B. T.; Malkin, R. A.	Providing Safe and Effective Preventative Antiretroviral Prophylaxis to HIV-exposed Newborns via a Novel Drug Delivery System in Tanzania	2016	Exclude - Irrelevant	-
1471	Dahl, V.; Mellhammar, L.; Bajunirwe, F.; Bjorkman, P.	Acceptance of HIV testing among women attending antenatal care in south-western Uganda: risk factors and reasons for test refusal	2008	Exclude - Irrelevant	-
1472	Dai, X.; Wang, H.	Change in knowledge and attitude about HIV/AIDS in sub-Saharan Africa, 1990â€“2017: an analysis of national survey data	2019	Exclude - Irrelevant	-
1473	Dairo, M. D.; Lawoyin, T. O.; Onadeko, M. O.; Asekun-Olarinmoye, E. O.; Adeniji, A. O.	HIV as an additional risk factors for anaemia in pregnancy: evidence from primary care level in Ibadan, Southwestern Nigeria	2005	Exclude - Irrelevant	-
1474	Dake, S.; Bonful, H. A.; Ganu, V.; Puplampu, P.; Asamoah, A.; Arthur, H. A.; Mwintuu, L.; Asampong, E.; Kretchy, I. A.; Anum, A.	Coping strategies among adolescents and young adults living with HIV/AIDS in Accra-Ghana	2023	Exclude - Irrelevant	-
1475	Dakum, P.; Tola, M.; Iboro, N.; Okolo, C.A.; Anuforom, O.; Chime, C.; Peters, S.; Jumare, J.; Ogbanufe, O.; Ahmad, A.; Ndembi, N.	Correlates and determinants of Early Infant Diagnosis outcomes in North-Central Nigeria	2019	Exclude - Irrelevant	-
1476	Dallabetta, G. A.; Miotti, P. G.; Chiphangwi, J. D.; Liomba, G.; Canner, J. K.; Saah, A. J.	Traditional vaginal agents: use and association with HIV infection in Malawian women	1995	Exclude - Irrelevant	-
1477	Dallabetta, G. A.; Miotti, P. G.; Chiphangwi, J. D.; Saah, A. J.; Liomba, G.; Odaka, N.; Sungani, F.; Hoover, D. R.	High socioeconomic status is a risk factor for human immunodeficiency virus type 1 (HIV-1) infection but not for sexually transmitted diseases in women in Malawi: implications for HIV-1 control	1993	Exclude - Irrelevant	-
1478	Damiba, A. E.; Kelley, K. F.; Vermund, S. H.	Rising trend of reported primary genital syphilis and genital ulcer disease in Burkina Faso	1991	Exclude - Irrelevant	-
1479	D'Amico, Roberto; Pifferi, Silvia; Torri, Valter; Brazzi, Luca; Parmelli, Elena; Liberati, Alessandro	Antibiotic prophylaxis to reduce respiratory tract infections and mortality in adults receiving intensive care	2009	Exclude - Irrelevant	-
1480	Danel, C.; Moh, R.; Anzian, A.; Abo, Y.; Chenal, H.; Guehi, C.; Gabillard, D.; Sorho, S.; Rouet, F.; Eholie, S.; Anglaret, X.	Tolerance and acceptability of an efavirenz-based regimen in 740 adults (predominantly women) in West Africa	2006	Exclude - Irrelevant	-
1481	Dangana A; Abdullahi IN; Billyrose OMA; Emeribe AU; Abu JM; Anka AU; Animasaun OS; Ghamba PE	Sero-epidemiology of human T-cell lymphotropic viruses-1 and -2 infection among pregnant women attending Abuja Teaching Hospital, Nigeria.	2021	Exclude - Irrelevant	-
1482	Dangor, Z.; Lala, S. G.; Cutland, C. L.; Koen, A.; Jose, L.; Nakwa, F.; Ramdin, T.; Fredericks, J.; Wadula, J.; Madhi, S. A.	Burden of invasive group B Streptococcus disease and early neurological sequelae in South African infants	2015	Exclude - Irrelevant	-
1483	Daniel, A. K.; Casmir, E.; Oluoch, L.; Micheni, M.; Kiptinness, C.; Wald, A.; Mugo, N. R.; Roxby, A. C.; Ngure, K.	"I was just concerned about getting pregnantâ€: Attitudes toward pregnancy and contraceptive use among adolescent girls and young women in Thika, Kenya	2023	Exclude - Irrelevant	-
1484	Daniel, O. J.; Oladapo, O. T.	Acceptability of prenatal HIV screening at the primary care level in Nigeria	2006	Exclude - Irrelevant	-
1485	Daniels B; Coutsoudis A; Moodley-Govender E; Mulol H; Spooner E; Kiepiela P; Reddy S; Zako L; Ho NT; Kuhn L; Ramjee G	Effect of co-trimoxazole prophylaxis on morbidity and mortality of HIV-exposed, HIV-uninfected infants in South Africa: a randomised controlled, non-inferiority trial.	2019	Exclude - Irrelevant	-
1486	Daniels B; Coutsoudis A; Moodley-Govender E; Mulol H; Spooner E; Kiepiela P; Reddy S; Zako L; Ho NT; Kuhn L; Ramjee G	Effect of co-trimoxazole prophylaxis on morbidity and mortality of HIV-exposed, HIV-uninfected infants in South Africa: a randomised controlled, non-inferiority trial.	2019	Exclude - Irrelevant	-
1487	Daniels J; De Vos L; Mogos W; Olivier D; Shamu S; Mudau M; Klausner J; Medina-Marino A	Factors influencing sexually transmissible infection disclosure to male partners by HIV-positive pregnant women in Pretoria townships, South Africa: a qualitative study.	2019	Exclude - Irrelevant	-
1488	Daniels, Karen; Odendaal, Willem A; Nkonki, Lungiswa; Hongoro, Charles; Colvin, Christopher J; Lewin, Simon	Incentives for lay health workers to improve recruitment, retention in service and performance	2014	Exclude - Irrelevant	-
1489	Danjou A; Patel M; Espina C; Pentz A; Joffe M; Winde F; SchÃ¼z J	Prospective case-series analysis of haematological malignancies in goldmining areas in South Africa.	2019	Exclude - Irrelevant	-
1490	Dao, B.; Koalaga, A. P.; Ki Zerbo, G.; Bambara, M.; Bazie, A. J.	Measles during pregnancy. 16 Case reports	1997	Exclude - Irrelevant	-
1491	Dao, B.; Koalaga, A. P.; Ki Zerbo, G.; Bambara, M.; Bazie, A. J.	[Measles and pregnancy. Apropos of 16 cases in Burkina Faso]	1997	Exclude - Irrelevant	-
1492	Dare, O. O.; Oladepo, O.; Cleland, J. G.; Badru, O. B.	Reproductive health needs of young persons in markets and motor parks in south west Nigeria	2001	Exclude - Irrelevant	-
1493	Darj, E.; Mirembe, F. M.; Rassjo, E. B.	STI-prevalence and differences in social background and sexual behavior among urban and rural young women in Uganda	2010	Exclude - Irrelevant	-
1494	Darling, Am; Mugusi, Fm; Etheredge, Aj; Gunaratna, Ns; Abioye, Ai; Aboud, S; Duggan, C; Mongi, R; Spiegelman, D; Roberts, D; Hamer, Dh; Kain, Kc; Fawzi, Ww	Vitamin A and Zinc Supplementation Among Pregnant Women to Prevent Placental Malaria: a Randomized, Double-Blind, Placebo-Controlled Trial in Tanzania	2017	Exclude - Irrelevant	-
1495	Darling, Am; Mugusi, Fm; Etheredge, Aj; Gunaratna, Ns; Abioye, Ai; Aboud, S; Duggan, C; Mongi, R; Spiegelman, D; Roberts, D; Hamer, Dh; Kain, Kc; Fawzi, Ww	Vitamin A and Zinc Supplementation Among Pregnant Women to Prevent Placental Malaria: a Randomized, Double-Blind, Placebo-Controlled Trial in Tanzania	2017	Exclude - Irrelevant	-
1496	Das, Jai K; Salam, Rehana A; Weise, Prinzo Zita; Sadiq, Sheikh Sana; Bhutta, Zulfiqar A	Provision of preventive lipid-based nutrient supplements given with complementary foods to infants and young children 6 to 23 months of age for health, nutrition, and developmental outcomes	2017	Exclude - Irrelevant	-
1497	Das, P.	Feeding risk cut for HIV-infected women	2003	Exclude - Irrelevant	-
1498	Dassah, E. T.; Adu-Sarkodie, Y.; Mayaud, P.	Factors associated with failure to screen for syphilis during antenatal care in Ghana: a case control study	2015	Exclude - Irrelevant	-
1499	Dassaye, R.; Wand, H.; Reddy, T.; Tanser, F.; Sartorius, B.; Morris, N.; Ramjee, G.	Spatial variations in STIs among women enrolled in HIV prevention clinical trials in Durban, KwaZulu-Natal, South Africa	2023	Exclude - Irrelevant	-
1500	Datiko, D. G.; Yassin, M. A.; Chekol, L. T.; Kabeto, L. E.; Lindtjorn, B.	The rate of TB-HIV co-infection depends on the prevalence of HIV infection in a community	2008	Exclude - Irrelevant	-
1501	Datta, P.; Embree, J. E.; Kreiss, J. K.; Ndinya-Achola, J. O.; Braddick, M.; Temmerman, M.; Nagelkerke, N. J.; Maitha, G.; Holmes, K. K.; Piot, P.; et al.,	Mother-to-child transmission of human immunodeficiency virus type 1: report from the Nairobi Study	1994	Exclude - Irrelevant	-
1502	Davey S; Ajibola G; Maswabi K; Sakoi M; Bennett K; Hughes MD; Isaacson A; Diseko M; Zash R; Batlang O; Moyo S; Lockman S; Lichterfeld M; Kuritzkes DR; Makhema J; Shapiro R	Mother-to-Child HIV Transmission With In Utero Dolutegravir vs. Efavirenz in Botswana.	2020	Exclude - Irrelevant	-
1503	Davey, D.J.; Bekker, L.-G.; Gomba, Y.; Myer, L.; Coates, T.J.; Johnson, L.F.	Modeling the impact of prep for pregnant and breastfeeding women in South Africa	2019	Exclude - Irrelevant	-
1504	Davey, D.J.; Nyemba, D.; DiTullio, D.; Gomba, Y.; Klausner, J.D.; Myer, L.	Prevalence and determinants of sti in HIV+ and HIV pregnant South African women	2019	Exclude - Irrelevant	-
1505	Davey, D.J.; Peters, R.P.; Smullin, C.; Nyemba, D.; Green, H.; Medina-Marino, A.; Klausner, J.D.; Myer, L.	Prevalence of mycoplasma genitalium and perinatal outcomes in HIV+ pregnant women	2020	Exclude - Irrelevant	-
1506	Davey, D.L.J.; Bekker, L.-G.; Mashele, N.; Gorbach, P.; Coates, T.J.; Myer, L.	PrEP retention and prescriptions for pregnant women during COVID-19 lockdown in South Africa	2020	Exclude - Irrelevant	-
1507	Davi, S. D.; Okwu, D. G.; Luetgehetmann, M.; Abba, F. M.; Aepfelbacher, M.; Endamne, L. R.; Alabi, A.; Zoleko-Manego, R.; Mombo-Ngoma, G.; Mahmoudou, S.; Addo, M. M.; Ramharter, M.; Mischlinger, J.	Epidemiology of co-infections in pregnant women living with human immunodeficiency virus 1 in rural Gabon: a cross-sectional study	2023	Exclude - Irrelevant	-
1508	David, Judy A; Sankarapandian, Venkatesan; Christopher, Prince Rh; Chatterjee, Ahana; Macaden, Ashish S	Injected corticosteroids for treating plantar heel pain in adults	2017	Exclude - Irrelevant	-
1509	David, S.; Abbas-Chorfa, F.; Vanhems, P.; Vallin, B.; Iwaz, J.; Ecochard, R.	Promotion of WHO feeding recommendations: a model evaluating the effects on HIV-free survival in African children	2008	Exclude - Irrelevant	-
1510	Davids, M.; Dheda, K.; Pai, N. P.; Cogill, D.; Pai, M.; Engel, N.	A survey on use of rapid tests and tuberculosis diagnostic practices by primary health care providers in South Africa: Implications for the development of new point-of-care tests	2015	Exclude - Irrelevant	-
1511	Davids, M.R.; Chothia, M.Y.	Chronic kidney disease for the primary care clinician	2019	Exclude - Irrelevant	-
1512	Davidson, F.; MacDonald, D.; Mokili, J. L.; Prescott, L. E.; Graham, S.; Simmonds, P.	Early acquisition of TT virus (TTV) in an area endemic for TTV infection	1999	Exclude - Irrelevant	-
1513	Davies, C.; Vaida, F.; Otwombe, K.; Cotton, M. F.; Browne, S. H.; Innes, S.	Pulse wave velocity in early-treated children living with perinatal HIV infection is similar to uninfected children	2023	Exclude - Irrelevant	-
1514	Davies, C.; Vaida, F.; Otwombe, K.; Cotton, M. F.; Browne, S.; Innes, S.	Longitudinal comparison of insulin resistance and dyslipidemia in children with and without perinatal HIV infection in South Africa	2023	Exclude - Irrelevant	-
1515	Davies, M. A.; Moultrie, H.; Eley, B.; Rabie, H.; Van Cutsem, G.; Giddy, J.; Wood, R.; Technau, K.; Keiser, O.; Egger, M.; Boulle, A.	Virologic failure and second-line antiretroviral therapy in children in South Africa--the IeDEA Southern Africa collaboration	2011	Exclude - Irrelevant	-
1516	Davies, T.; Schneider, M.; Nyatsanza, M.; Lund, C.	"The sun has set even though it is morning": Experiences and explanations of perinatal depression in an urban township, Cape Town	2016	Exclude - Irrelevant	-
1517	Davis, M. K.	Human milk and HIV infection: epidemiologic and laboratory data	1991	Exclude - Irrelevant	-
1518	Davis, N. L.; Barnett, E. J.; Miller, W. C.; Dow, A.; Chasela, C. S.; Hudgens, M. G.; Kayira, D.; Tegha, G.; Ellington, S. R.; Kourtis, A. P.; van der Horst, C.; Jamieson, D. J.; Juliano, J. J.	Impact of daily cotrimoxazole on clinical malaria and asymptomatic parasitemias in HIV-exposed, uninfected infants	2015	Exclude - Irrelevant	-
1519	Davis, N. L.; Wiener, J.; Juliano, J. J.; Adair, L.; Chasela, C. S.; Kayira, D.; Hudgens, M. G.; van der Horst, C.; Jamieson, D. J.; Kourtis, A. P.	Co-trimoxazole Prophylaxis, Asymptomatic Malaria Parasitemia, and Infectious Morbidity in Human Immunodeficiency Virus-Exposed, Uninfected Infants in Malawi: The BAN Study	2017	Exclude - Irrelevant	-
1520	Davis, N.L.; Wiener, J.; Juliano, J.J.; Adair, L.; Chasela, C.S.; Kayira, D.; Hudgens, M.G.; Van Der Horst, C.; Jamieson, D.J.; Kourtis, A.P.; Ahmed, Y.; Ait-Khaled, M.; Albrecht, S.; Bangdiwala, S.; Bayer, R.; Bentley, M.; Bramson, B.; Bobrow, E.; Boyle, N.; Butera, S.; Chavula, C.; Chimerang'Ambe, J.; Chigwenembe, M.; Chikasema, M.; Chikhungu, N.; Chilongozi, D.; Chiudzu, G.; Chome, L.; Cole, A…	Co-trimoxazole Prophylaxis, Asymptomatic Malaria Parasitemia, and Infectious Morbidity in Human Immunodeficiency Virus-Exposed, Uninfected Infants in Malawi: The BAN Study	2017	Exclude - Irrelevant	-
1521	Davis, Nl; Wiener, J; Ellington, S; Chasela, C; Kayira, D; Hudgens, M; Horst, C; Jamieson, D; Kourtis, Ap	Cotrimoxazole and reduced infectious morbidity in HIV-exposed uninfected infants	2016	Exclude - Irrelevant	-
1522	Davo, N.; Adjovi, C.; Anagonou, S.; Foundohou, J.; Helynck, B.; Josse, R.	[Trends in the HIV/AIDS epidemic in Benin (1990-1993]	1994	Exclude - Irrelevant	-
1523	De Allegri, M.; Agier, I.; Tiendrebeogo, J.; Louis, V. R.; Ye, M.; Mueller, O.; Sarker, M.	Factors Affecting the Uptake of HIV Testing among Men: A Mixed-Methods Study in Rural Burkina Faso	2015	Exclude - Irrelevant	-
1524	De Allegri, M.; Sarker, M.; Hofmann, J.; Sanon, M.; Bohler, T.	A qualitative investigation into knowledge, beliefs, and practices surrounding mastitis in sub-Saharan Africa: what implications for vertical transmission of HIV?	2007	Exclude - Irrelevant	-
1525	De Beaudrap, P.; Turyakira, E.; Nabasumba, C.; Tumwebaze, B.; McGready, R.; Boum, Y.; Etard, J. F.; Piola, P.	Impact of malaria in pregnancy on gestational age, birthweight and infant growth: A cohort study in Uganda	2011	Exclude - Irrelevant	-
1526	De Beaudrap, P.; Turyakira, E.; White, L. J.; Nabasumba, C.; Tumwebaze, B.; Muehlenbachs, A.; Guerin, P. J.; Boum, Y.; McGready, R.; Piola, P.	Impact of malaria during pregnancy on pregnancy outcomes in a Ugandan prospective cohort with intensive malaria screening and prompt treatment	2013	Exclude - Irrelevant	-
1527	de Beer, S. T.; Slogrove, A. L.; Eley, B.; Ingle, S. M.; Jones, H. E.; Phelanyane, F.; Anderson, K.; Kalk, E.; Boulle, A.; Davies, M. A.	Change in HIV-related characteristics of children hospitalised with infectious diseases in Western Cape, South Africa, 2008-2021: a time trend analysis	2023	Exclude - Irrelevant	-
1528	de Beer, S. T.; Slogrove, A. L.; Eley, B.; Ingle, S. M.; Jones, H. E.; Phelanyane, F.; Anderson, K.; Kalk, E.; Boulle, A.; Davies, M. A.	Change in HIV-related characteristics of children hospitalised with infectious diseases in Western Cape, South Africa, 2008â€“2021: a time trend analysis	2023	Exclude - Irrelevant	-
1529	de Bruin, W. E.; Panday-Soobrayan, S.	Learners' perspectives on the provision of condoms in South African public schools	2017	Exclude - Irrelevant	-
1530	de Bruyn, M.	Safe abortion for HIV-positive women with unwanted pregnancy: a reproductive right	2003	Exclude - Irrelevant	-
1531	De Clercq, A.; Oeyen, L.	HIV and surgeons	1991	Exclude - Irrelevant	-
1532	De Cock, K. M.; Adjorlolo, G.; Ekpini, E.; Sibailly, T.; Kouadio, J.; Maran, M.; Brattegaard, K.; Vetter, K. M.; Doorly, R.; Gayle, H. D.	Epidemiology and transmission of HIV-2. Why there is no HIV-2 pandemic	1993	Exclude - Irrelevant	-
1533	De Cock, K. M.; Barrere, B.; Diaby, L.; Lafontaine, M. F.; Gnaore, E.; Porter, A.; Pantobe, D.; Lafontant, G. C.; Dago-Akribi, A.; Ette, M.; et al.,	AIDS--the leading cause of adult death in the West African City of Abidjan, Ivory Coast	1990	Exclude - Irrelevant	-
1534	De Cock, Kevin M.; Jaffe, Harold W.; Curran, James W.	The evolving epidemiology of HIV/AIDS	2012	Exclude - Irrelevant	-
1535	de Deus, N.; Moraleda, C.; Serna-Bolea, C.; Renom, M.; Menendez, C.; Naniche, D.	Impact of elevated maternal HIV viral load at delivery on T-cell populations in HIV exposed uninfected infants in Mozambique	2015	Exclude - Irrelevant	-
1536	de Groot, M. R.; Corporaal, L. J.; Cronje, H. S.; Joubert, G.	HIV infection in critically ill obstetrical patients	2003	Exclude - Irrelevant	-
1537	de Mendoza, C.; Carrizo, P.; Sauleda, S.; Richart, A.; Rando, A.; MirÃ³, E.; Benito, R.; Ayerdi, O.; Encinas, B.; Aguilera, A.; Reina, G.; Rojo, S.; GonzÃ¡lez, R.; FernÃ¡ndez-Ruiz, M.; Liendo, P.; Montiel, N.; Roc, L.; TreviÃ±o, A.; Pozuelo, M. J.; Soriano, V.	The slowdown of new infections by human retroviruses has reached a plateau in Spain	2023	Exclude - Irrelevant	-
1538	De Monteynard, L. A.; Gilquin, J.; Pavie, J.; Meynard, J. L.; Khuong, M. A.; Simon, A.; Mahamat, A.; Rey, D.; Costagliola, D.; Abgrall, S.	Outcomes on cart in France according to geographic origin, sex, and transmission group	2016	Exclude - Irrelevant	-
1539	de Moraes-Pinto, M. I.; Verhoeff, F.; Chimsuku, L.; Milligan, P. J.; Wesumperuma, L.; Broadhead, R. L.; Brabin, B. J.; Johnson, P. M.; Hart, C. A.	Placental antibody transfer: influence of maternal HIV infection and placental malaria	1998	Exclude - Irrelevant	-
1540	De Nardo, P.; Gentilotti, E.; Nguhuni, B.; Vairo, F.; Chaula, Z.; Nicastri, E.; Ippolito, G.	Efavirenz-based antiretroviral therapy versus nevirapine-including regimens for prevention of mother-to-child transmission of HIV option B plus in resource-limited settings: is there anything missing?	2016	Exclude - Irrelevant	-
1541	De Paschale, M.; Ceriani, C.; Romano, L.; Cerulli, T.; Cagnin, D.; Cavallari, S.; Ndayake, J.; Zaongo, D.; Diombo, K.; Priuli, G.; Vigano, P.; Clerici, P.	Epidemiology of hepatitis E virus infection during pregnancy in Benin	2016	Exclude - Irrelevant	-
1542	de Souza, T. L.; Fernandes, R. C.; Medina-Acosta, E.	Maternal HIV infection and antibody responses in uninfected infants	2011	Exclude - Irrelevant	-
1543	De Vogli, R.; Birbeck, G. L.	Potential impact of adjustment policies on vulnerability of women and children to HIV/AIDS in sub-Saharan Africa	2005	Exclude - Irrelevant	-
1544	De Voux, A.; Mvududu, R.; Happel, A.; Jaspan, H. B.; Nyemba, D. C.; Mashele, N.; Myer, L.; Davey, D. L. J.	Point-of-Care Sexually Transmitted Infection Testing Improves HIV Preexposure Prophylaxis Initiation in Pregnant Women in Antenatal Care in Cape Town, South Africa, 2019 to 2021	2023	Exclude - Irrelevant	-
1545	de Voux, A.; Nyemba, D. C.; Silliman, M.; Mashele, N.; Mvududu, R.; Myer, L.; Davey, D. J.	Point-of-care testing for sexually transmitted infections and HIV pre-exposure prophylaxis among pregnant women in South Africa, 2021â€“2022: randomised controlled trial	2023	Exclude - Irrelevant	-
1546	de Voux, A.; Nyemba, D. C.; Silliman, M.; Mashele, N.; Mvududu, R.; Myer, L.; Joseph Davey, D.	Point-of-care testing for sexually transmitted infections and HIV pre-exposure prophylaxis among pregnant women in South Africa, 2021-2022: randomised controlled trial	2024	Exclude - Irrelevant	-
1547	de Waard, L.; Langenegger, E.; Erasmus, K.; van der Merwe, T.; Olivier, S. E.; du Toit, N.; Paulsen, C.; Nkangana, N.; van Niekerk, M.; Moodley, A.; Schell, S.; Taljaard, J.; Botha, M. H.; Dramowski, A.; Cluver, C. A.; Bekker, A.	Maternal and neonatal outcomes of COVID-19 in a high-risk pregnant cohort with and without HIV	2021	Exclude - Irrelevant	-
1548	de Walque, D.	Do unsafe tetanus toxoid injections play a significant role in the transmission of HIV/AIDS? Evidence from seven African countries	2008	Exclude - Irrelevant	-
1549	de Wit MM; Rice B; Risher K; Welty S; Waruiru W; Magutshwa S; Motoku J; Kwaro D; Ochieng B; Reniers G; Cowan F; Rutherford G; Hargreaves JR; Murphy G	Experiences and lessons learned from the real-world implementation of an HIV recent infection testing algorithm in three routine service-delivery settings in Kenya and Zimbabwe.	2021	Exclude - Irrelevant	-
1550	Decarlo, P.	HIV among women in developing countries	1999	Exclude - Irrelevant	-
1551	Dechazal, L.; Goussard, B.; Salaun, J. J.; Bernard, J.; Zagury, D.	[Randomization of a population for a clinical trial of immunization against the human immunodeficiency virus (HIV)]	1988	Exclude - Irrelevant	-
1552	Decker, S.; Rempis, E.; Schnack, A.; Braun, V.; Rubaihayo, J.; Busingye, P.; Tumwesigye, N. M.; Harms, G.; Theuring, S.	Prevention of mother-to-child transmission of HIV: Postpartum adherence to Option B+ until 18 months in Western Uganda	2017	Exclude - Irrelevant	-
1553	Decosas, J.	Epidemic in Ghana: "a very distinct profile"	1995	Exclude - Irrelevant	-
1554	Deese J; Heffron R; Jaspan H; Masson L; Smit JA; Sibeko S	Recent Advances and New Challenges in Cisgender Women's Gynecologic and Obstetric Health in the Context of HIV.	2021	Exclude - Irrelevant	-
1555	Deese J; Heffron R; Jaspan H; Masson L; Smit JA; Sibeko S	Recent Advances and New Challenges in Cisgender Women's Gynecologic and Obstetric Health in the Context of HIV.	2021	Exclude - Irrelevant	-
1556	Deese, J.; Heffron, R.; Jaspan, H.; Masson, L.; Smit, J. A.; Sibeko, S.	Recent Advances and New Challenges in Cisgender Women's Gynecologic and Obstetric Health in the Context of HIV	2021	Exclude - Irrelevant	-
1557	Deese, J.; Masson, L.; Miller, W.; Cohen, M.; Morrison, C.; Wang, M.; Ahmed, K.; Agot, K.; Crucitti, T.; Abdellati, S.; Van Damme, L.	Injectable Progestin-Only Contraception is Associated With Increased Levels of Pro-Inflammatory Cytokines in the Female Genital Tract	2015	Exclude - Irrelevant	-
1558	Degavi, G.; Safayi, B. L.; Adola, S. G.; Demisse, B.; Utura, T.; Gemeda, U.; Kelna Edwin, S. E.; Demissie, F.	A Retrospective Study of Incidence and Predictors on Mother-to-Child Transmission of HIV among HIV-Exposed Infants in West Guji Zone, Southern Ethiopia	2022	Exclude - Irrelevant	-
1559	DeGregorio, G. A.; Bradford, L. S.; Manga, S.; Tih, P. M.; Wamai, R.; Ogembo, R.; Sando, Z.; Liu, Y.; Schwaiger, C.; Rao, S. R.; Kalmakis, K.; Sheldon, L. K.; Nulah, K.; Welty, E.; Welty, T.; Ogembo, J. G.	Prevalence, predictors, and same day treatment of positive VIA enhanced by digital cervicography and histopathology results in a cervical cancer prevention program in Cameroon	2016	Exclude - Irrelevant	-
1560	DeGregorio, G.; Welty, E.; Welty, T.; Manga, S.; Ogembo, J. G.; Bradford, L. S.	Evaluation of see-and-treat cervical cancer screening in human immunodeficiency virus-positive and human immunodeficiency virus-negative women in cameroon	2015	Exclude - Irrelevant	-
1561	Deichsel EL; John-Stewart GC; Walson JL; Mbori-Ngacha D; Richardson BA; Guthrie BL; Farquhar C; Bosire R; Pavlinac PB	Examining the relationship between diarrhea and linear growth in Kenyan HIV-exposed, uninfected infants.	2020	Exclude - Irrelevant	-
1562	Deichsel EL; Pavlinac PB; Mbori-Ngacha D; Walson JL; Maleche-Obimbo E; Farquhar C; Bosire R; John-Stewart GC	Maternal Diarrhea and Antibiotic Use are Associated with Increased Risk of Diarrhea among HIV-Exposed, Uninfected Infants in Kenya.	2020	Exclude - Irrelevant	-
1563	Deichsel, Emily L.	Early childhood diarrhea and growth among HIV-exposed, uninfected infants in Kenya	2019	Exclude - Irrelevant	-
1564	del Rio, C.; Friedland, G. H.	Report from the 12th Retrovirus Conference. HIV/AIDS in resource-limited settings	2005	Exclude - Irrelevant	-
1565	Delaney, M. G.; Forrest, K.; Mellors, S.	Report from Capetown: GNP+ and ICW hold annual meetings	1995	Exclude - Irrelevant	-
1566	Delany-Moretlwe, S.; Hughes, J. P.; Bock, P.; Ouma, S. G.; Hunidzarira, P.; Kalonji, D.; Kayange, N.; Makhema, J.; Mandima, P.; Mathew, C.; Spooner, E.; Mpendo, J.; Mukwekwerere, P.; Mgodi, N.; Ntege, P. N.; Nair, G.; Nakabiito, C.; Nuwagaba-Biribonwoha, H.; Panchia, R.; Singh, N.; Siziba, B.; Farrior, J.; Rose, S.; Anderson, P. L.; Eshleman, S. H.; Marzinke, M. A.; Hendrix, C. W.; Beigel-Orme, S…	Cabotegravir for the prevention of HIV-1 in women: results from HPTN 084, a phase 3, randomised clinical trial	2022	Exclude - Irrelevant	-
1567	Delany-Moretlwe, S.; Hughes, J.; Bock, P.; Gurrion, S.; Hunidzarira, P.; Kalonji, D.; Kayange, N.; Makhema, J.; Mandima, P.; Mathew, C.; Mokgoro, M.; Mpendo, J.; Mukwekwerere, P.; Mgodi, N.; Nahirya Ntege, P.; Nair, G.; Nakabiito, C.; Nuwagaba-Biribonwoha, H.; Panchia, R.; Singh, N.	Long acting injectable cabotegravir is safe and effective in preventing HIV infection in cisgender women: Interim results from HPTN 084	2021	Exclude - Irrelevant	-
1568	Delany-Moretlwe, S.; Hughes, J.; Bock, P.; Gurrion, S.; Hunidzarira, P.; Kalonji, D.; Kayange, N.; Makhema, J.; Mandima, P.; Mathew, C.; Mokgoro, M.; Mpendo, J.; Mukwekwerere, P.; Mgodi, N.; Nahirya Ntege, P.; Nair, G.; Nakabiito, C.; Nuwagaba-Biribonwoha, H.; Panchia, R.; Singh, N.	Long acting injectable cabotegravir is safe and effective in preventing HIV infection in cisgender women: Interim results from HPTN 084	2021	Exclude - Irrelevant	-
1569	Delany-Moretlwe, S.; Hughes, J.; Guo, X.; Hanscom, B.; Hendrix, C. W.; Farrior, J.; Berhanu, R. H.; Rinehart, A. R.; Ford, S. L.; Rooney, J. F.; Adeyeye, A.; Landovitz, R. J.; Cohen, M. S.; Hosseinipour, M. C.; Marzinke, M.	EVALUATION of CAB-LA SAFETY and PK in PREGNANT WOMEN in the BLINDED PHASE of HPTN 084	2022	Exclude - Irrelevant	-
1570	Delaporte, E.; Buve, A.; Nzila, N.; Goeman, J.; Dazza, M. C.; Henzel, D.; Heyward, W.; St-Louis, M.; Piot, P.; Laga, M.	HTLV-I infection among prostitutes and pregnant women in Kinshasa, Zaire: how important is high-risk sexual behavior?	1995	Exclude - Irrelevant	-
1571	Delaporte, E.; Peeters, M.; Bardy, J. L.; Ville, Y.; Placca, L.; Bedjabaga, I.; Larouze, B.; Piot, P.	Blood transfusion as a major risk factor for HTLV-I infection among hospitalized children in Gabon (Equatorial Africa)	1993	Exclude - Irrelevant	-
1572	Delfosse, A.; Bouscaren, N.; Dupin, N.; Jaubert, J.; Tran, P. L.; Saint Pastou, C.; Manaquin, R.; Poubeau, P.; Gerardin, P.; Bertolotti, A.	High prevalence of syphilis in women, minors and precarious patients: a cross-sectional study in a Reunion Island sexually transmitted infection clinic, 2017-2020	2021	Exclude - Irrelevant	-
1573	Dellar, R.; Karim, Q. A.	Understanding and responding to HIV risk in youngSouth African women: Clinical perspectives	2015	Exclude - Irrelevant	-
1574	Dellicour, S.; Aol, G.; Ouma, P.; Yan, N.; Bigogo, G.; Hamel, M. J.; Burton, D. C.; Oneko, M.; Breiman, R. F.; Slutsker, L.; Feikin, D.; Kariuki, S.; Odhiambo, F.; Calip, G.; Stergachis, A.; Laserson, K. F.; ter Kuile, F. O.; Desai, M.	Weekly miscarriage rates in a community-based prospective cohort study in rural western Kenya	2016	Exclude - Irrelevant	-
1575	Demicheli, Vittorio; Barale, Antonella; Rivetti, Alessandro	Vaccines for women for preventing neonatal tetanus	2015	Exclude - Irrelevant	-
1576	Demicheli, Vittorio; Jefferson, Tom; Al-Ansary, Lubna A; Ferroni, Eliana; Rivetti, Alessandro; Di, Pietrantonj Carlo	Vaccines for preventing influenza in healthy adults	2014	Exclude - Irrelevant	-
1577	Demicheli, Vittorio; Rivetti, Alessandro; Debalini, Maria Grazia; Di, Pietrantonj Carlo	Vaccines for measles, mumps and rubella in children	2012	Exclude - Irrelevant	-
1578	Demmer, C.	Experiences of families caring for an HIV-infected child in KwaZulu-Natal, South Africa: an exploratory study	2011	Exclude - Irrelevant	-
1579	Deniaud, F.	[Current status of the female condom in Africa]	1997	Exclude - Irrelevant	-
1580	Denis, F.; Barin, F.; Gershy-Damet, G.; Rey, J. L.; Lhuillier, M.; Mounier, M.; Leonard, G.; Sangare, A.; Goudeau, A.; M'Boup, S.; et al.,	Prevalence of human T-lymphotropic retroviruses type III (HIV) and type IV in Ivory Coast	1987	Exclude - Irrelevant	-
1581	Denis, F.; Ranger-Rogez, S.; Delpeyroux, C.; Mounier, M.; Desrumeaux-Rasoloson, C.; Balavoine, X.; Roussanne, M. C.; Baudet, J. H.; Alain, J.; Tabaste, J. L.	HIV seroprevalence in a population of pregnant women from the area of Limoges	1994	Exclude - Irrelevant	-
1582	Denison HJ; Worswick J; Bond CM; Grimshaw JM; Mayhew A; Gnani Ramadoss S; Robertson C; Schaafsma ME; Watson MC	Oral versus intra-vaginal imidazole and triazole anti-fungal treatment of uncomplicated vulvovaginal candidiasis (thrush).	2020	Exclude - Irrelevant	-
1583	Denison HJ; Worswick J; Bond CM; Grimshaw JM; Mayhew A; Gnani Ramadoss S; Robertson C; Schaafsma ME; Watson MC	Oral versus intra-vaginal imidazole and triazole anti-fungal treatment of uncomplicated vulvovaginal candidiasis (thrush).	2020	Exclude - Irrelevant	-
1584	Dennis, Cindy-Lee; Dowswell, Therese	Psychosocial and psychological interventions for preventing postpartum depression	2013	Exclude - Irrelevant	-
1585	Denoeud-Ndam, L.; Romby, A.; Fourcade, C.; Akakpo, J.; Afangnihoun, A.; Atadokpede, F.; Dossougbete, L.; Perrin, R. X.; Girard, P. M.; Marcel Zannou, D.; Cot, M.	Prevention of malaria in HIV-infected pregnant women: Pacome trial testing cotrimoxazole prophylaxis vs. intermittent preventive treatment with mefloquine-preliminary results	2011	Exclude - Irrelevant	-
1586	Denoeud-Ndam, L; ClÃ©ment, Mc; Briand, V; Akakpo, J; Agossou, Vk; AtadokpÃ©dÃ©, F; Dossou-GbÃ©tÃ©, L; Komongui, Dg; Afangnihoun, A; Girard, Pm; Zannou, Dm; Cot, M	Tolerability of mefloquine intermittent preventive treatment for malaria in HIV-infected pregnant women in Benin	2012	Exclude - Irrelevant	-
1587	Denoeud-Ndam, L; Zannou, Dm; Fourcade, C; Taron-Brocard, C; Porcher, R; Atadokpede, F; Komongui, Dg; Dossou-Gbete, L; Afangnihoun, A; Ndam, Nt; Girard, Pm; Cot, M	Cotrimoxazole prophylaxis versus mefloquine intermittent preventive treatment to prevent malaria in HIV-infected pregnant women: two randomized controlled trials	2014	Exclude - Irrelevant	-
1588	Denoon, D. J.	Uganda will provide HIV vaccine subjects in return for services. Conference coverage (NCVDG)	1996	Exclude - Irrelevant	-
1589	Denoon, D. J.	Dilemma continues for resource-poor women	1999	Exclude - Irrelevant	-
1590	Denti, P.; McIlleron, H.; Martinson, N.; Cohn, S.; Hoffmann, J.; Chaisson, R.; Dooley, K.; Mashabela, F.; Msandiwa, R.	Pharmacokinetics of rifampin in TB/HIV-coinfected women: Does pregnancy matter?	2015	Exclude - Irrelevant	-
1591	Derebe, G.; Biadgilign, S.; Trivelli, M.; Hundessa, G.; Robi, Z. D.; Gebre-Mariam, M.; Makonnen, M.	Determinant and outcome of early diagnosis of HIV infection among HIV-exposed infants in southwest Ethiopia	2014	Exclude - Irrelevant	-
1592	De-Regil, Luz Maria; Jefferds, Maria Elena D; Sylvetsky, Allison C; Dowswell, Therese	Intermittent iron supplementation for improving nutrition and development in children under 12 years of age	2011	Exclude - Irrelevant	-
1593	De-Regil, Luz Maria; Palacios, Cristina; Lombardo, Lia K; PeÃ±a-Rosas, Juan Pablo	Vitamin D supplementation for women during pregnancy	2016	Exclude - Irrelevant	-
1594	De-Regil, Luz Maria; PeÃ±a-Rosas, Juan Pablo; FernÃ¡ndez-Gaxiola, Ana C; Rayco-Solon, Pura	Effects and safety of periconceptional oral folate supplementation for preventing birth defects	2015	Exclude - Irrelevant	-
1595	De-Regil, Luz Maria; Suchdev, Parminder S; Vist, Gunn E; Walleser, Silke; PeÃ±a-Rosas, Juan Pablo	Home fortification of foods with multiple micronutrient powders for health and nutrition in children under two years of age	2011	Exclude - Irrelevant	-
1596	Deribew, A.; Tessema, G. A.; Deribe, K.; Melaku, Y. A.; Lakew, Y.; Amare, A. T.; Abera, S. F.; Mohammed, M.; Hiruye, A.; Teklay, E.; Misganaw, A.; Kassebaum, N.	Trends, causes, and risk factors of mortality among children under 5 in Ethiopia, 1990-2013: findings from the Global Burden of Disease Study 2013	2016	Exclude - Irrelevant	-
1597	Desai, M.; Gutman, J.; L'Lanziva, A.; Otieno, K.; Juma, E.; Kariuki, S.; Ouma, P.; Were, V.; Laserson, K.; Katana, A.; Williamson, J.; Ter Kuile, F.O.	Intermittent screening and treatment or intermittent preventive treatment with dihydroartemisinin-piperaquine versus intermittent preventive treatment with sulfadoxine-pyrimethamine for the control of malaria during pregnancy in western Kenya: An open-lab	2015	Exclude - Irrelevant	-
1598	Desai, M.; Gutman, J.; Taylor, S. M.; Wiegand, R. E.; Khairallah, C.; Kayentao, K.; Ouma, P.; Coulibaly, S. O.; Kalilani, L.; Mace, K. E.; Arinaitwe, E.; Mathanga, D. P.; Doumbo, O.; Otieno, K.; Edgar, D.; Chaluluka, E.; Kamuliwo, M.; Ades, V.; Skarbinski, J.; Shi, Y. P.; Magnussen, P.; Meshnick, S.; Ter Kuile, F. O.	Impact of Sulfadoxine-Pyrimethamine Resistance on Effectiveness of Intermittent Preventive Therapy for Malaria in Pregnancy at Clearing Infections and Preventing Low Birth Weight	2016	Exclude - Irrelevant	-
1599	Desai, M.; Phillips-Howard, P. A.; Odhiambo, F. O.; Katana, A.; Ouma, P.; Hamel, M. J.; Omoto, J.; Macharia, S.; van Eijk, A.; Ogwang, S.; Slutsker, L.; Laserson, K. F.	An analysis of pregnancy-related mortality in the KEMRI/CDC health and demographic surveillance system in western Kenya	2013	Exclude - Irrelevant	-
1600	Desai, M.; ter Kuile, F. O.; Nosten, F.; McGready, R.; Asamoa, K.; Brabin, B.; Newman, R. D.	Epidemiology and burden of malaria in pregnancy	2007	Exclude - Irrelevant	-
1601	Desai, M; Gutman, J; L'Lanziva, A; Otieno, K; Juma, E; Kariuki, S; Ouma, P; Were, V; Laserson, K; Katana, A; Williamson, J; ter, Kuile Fo	Intermittent screening and treatment or intermittent preventive treatment with dihydroartemisinin-piperaquine versus intermittent preventive treatment with sulfadoxine-pyrimethamine for the control of malaria during pregnancy in western Kenya: an open-label, three-group, randomised controlled superiority trial	2015	Exclude - Irrelevant	-
1602	Desalegn, Z.; Wassie, L.; Beyene, H. B.; Mihret, A.; Ebstie, Y. A.	Hepatitis B and human immunodeficiency virus co-infection among pregnant women in resource-limited high endemic setting, Addis Ababa, Ethiopia: implications for prevention and control measures	2016	Exclude - Irrelevant	-
1603	Desborough, Michael; Hadjinicolaou, Andreas V; Chaimani, Anna; Trivella, Marialena; Vyas, Paresh; Doree, Carolyn; Hopewell, Sally; Stanworth, Simon J; Estcourt, Lise J	Alternative agents to prophylactic platelet transfusion for preventing bleeding in people with thrombocytopenia due to chronic bone marrow failure: a meta-analysis and systematic review	2016	Exclude - Irrelevant	-
1604	Desclaux, A.	When a prevention policy leads to economic vulnerability: the case of PMTCT in Senegal	2013	Exclude - Irrelevant	-
1605	Desclaux, A.; Alfieri, C.	Counseling and choosing between infant-feeding options: overall limits and local interpretations by health care providers and women living with HIV in resource-poor countries (Burkina Faso, Cambodia, Cameroon)	2009	Exclude - Irrelevant	-
1606	DesgrÃ©es Du LoÃ», A.; Msellati, P.; Ramon, R.; Noba, V.; Viho, I.; Dabis, F.; Mandelbrot, L.; Welffens-Ekra, C.	HIV-1 infection and reproductive history: A retrospective study among pregnant women, Abidjan, Cote d'Ivoire, 1995-1996	1998	Exclude - Irrelevant	-
1607	Desgrees du Lou, A.; Brou, H.; Djohan, G.; Tijou-Traore, A.	[Refusal of prenatal HIV-testing: a case study in Abidjan (Cote d'Ivoire)]	2007	Exclude - Irrelevant	-
1608	Desgrees du Lou, A.; Msellati, P.; Ramon, R.; Noba, V.; Viho, I.; Dabis, F.; Mandelbrot, L.; Welffens-Ekra, C.	HIV-1 infection and reproductive history: a retrospective study among pregnant women, Abidjan, Cote d'Ivoire, 1995-1996. Ditrame Project	1998	Exclude - Irrelevant	-
1609	Desgrees du Lou, A.; Msellati, P.; Yao, A.; Noba, V.; Viho, I.; Ramon, R.; Welffens-Ekra, C.; Dabis, F.	Impaired fertility in HIV-1-infected pregnant women: a clinic-based survey in Abidjan, Cote d'Ivoire, 1997	1999	Exclude - Irrelevant	-
1610	Desgrees-du-Lou, A.; Brou, H.	Resumption of sexual relations following childbirth: norms, practices and reproductive health issues in Abidjan, Cote d'Ivoire	2005	Exclude - Irrelevant	-
1611	Desgrees-Du-Lou, A.; Brou, H.; Djohan, G.; Becquet, R.; Ekouevi, D. K.; Zanou, B.; Viho, I.; Allou, G.; Dabis, F.; Leroy, V.	Beneficial effects of offering prenatal HIV counselling and testing on developing a HIV preventive attitude among couples. Abidjan, 2002-2005	2009	Exclude - Irrelevant	-
1612	Desgrees-du-Lou, A.; Brou, H.; Traore, A. T.; Djohan, G.; Becquet, R.; Leroy, V.	From prenatal HIV testing of the mother to prevention of sexual HIV transmission within the couple	2009	Exclude - Irrelevant	-
1613	Desgrees-du-Lou, A.; Msellati, P.; Viho, I.; Yao, A.; Yapi, D.; Kassi, P.; Welffens-Ekra, C.; Mandelbrot, L.; Dabis, F.	Incidence of pregnancies among African HIV-infected women, Abidjan, 1995-2000	2001	Exclude - Irrelevant	-
1614	Desgrees-Du-Lou, A.; Msellati, P.; Viho, I.; Yao, A.; Yapi, D.; Kassi, P.; Welffens-Ekra, C.; Mandelbrot, L.; Dabis, F.	Contraceptive use, protected sexual intercourse and incidence of pregnancies among African HIV-infected women. DITRAME ANRS 049 Project, Abidjan 1995-2000	2002	Exclude - Irrelevant	-
1615	Desmond, K.; Milburn, N.; Richter, L.; Tomlinson, M.; Greco, E.; van Heerden, A.; van Rooyen, H.; Comulada, W. S.; Rotheram-Borus, M. J.	Alcohol consumption among HIV-positive pregnant women in KwaZulu-Natal, South Africa: prevalence and correlates	2012	Exclude - Irrelevant	-
1616	Desmonde S; Neilan AM; Musick B; Patten G; Chokephaibulkit K; Edmonds A; Duda SN; Malateste K; Wools-Kaloustian K; Ciaranello AL; Davies MA; Leroy V	Time-varying age- and CD4-stratified rates of mortality and WHO stage 3 and stage 4 events in children, adolescents and youth 0 to 24 years living with perinatally acquired HIV, before and after antiretroviral therapy initiation in the paediatric IeDEA Gl	2020	Exclude - Irrelevant	-
1617	Dessu S; Habte A; Mesele M	The Kaplan Meier estimates of mortality and its predictors among newborns admitted with low birth weight at public hospitals in Ethiopia.	2020	Exclude - Irrelevant	-
1618	Dessu S; Habte A; Mesele M	The Kaplan Meier estimates of mortality and its predictors among newborns admitted with low birth weight at public hospitals in Ethiopia.	2020	Exclude - Irrelevant	-
1619	Desta AA; Woldearegay TW; Gebremeskel E; Alemayehu M; Getachew T; Gebregzabiher G; Ghebremedhin KD; Zgita DN; Aregawi AB; Redae G	Impacts of COVID-19 on essential health services in Tigray, Northern Ethiopia: A pre-post study.	2021	Exclude - Irrelevant	-
1620	Desta ML; Saravanan M; Hilekiros H; Kahsay AG; Mohamed NF; Gezahegn AA; Lopes BS	HIV prevalence and risk factors in infants born to HIV positive mothers, measured by dried blood spot real-time PCR assay in Tigray, Northern Ethiopia.	2019	Exclude - Irrelevant	-
1621	Desta, A. A.; Woldearegay, T. W.; Gebremeskel, E.; Alemayehu, M.; Getachew, T.; Gebregzabiher, G.; Ghebremedhin, K. D.; Zgita, D. N.; Aregawi, A. B.; Redae, G.	Impacts of COVID-19 on essential health services in Tigray, Northern Ethiopia: A prepost study	2021	Exclude - Irrelevant	-
1622	Dettinger JC; Kinuthia J; Pintye J; Abuna F; Begnel E; Mugwanya K; Sila J; Lagat H; Baeten JM; John-Stewart G	Perinatal outcomes following maternal pre-exposure prophylaxis (PrEP) use during pregnancy: results from a large PrEP implementation program in Kenya.	2019	Exclude - Irrelevant	-
1623	Dettinger JC; Kinuthia J; Pintye J; Mwongeli N; GÃ³mez L; Richardson BA; Barnabas R; Wagner AD; O'Malley G; Baeten JM; John-Stewart G	PrEP Implementation for Mothers in Antenatal Care (PrIMA): study protocol of a cluster randomised trial.	2019	Exclude - Irrelevant	-
1624	Dettinger, J.C.; Kinuthia, J.; GÃ³mez, L.; Pintye, J.; Stern, J.; Ngumbau, N.M.; Odhiambo, B.O.; Marwa, M.M.; Wattoyi, S.A.; Abuna, F.; Baeten, J.; John-Stewart, G.	Prenatal prep exposure and longitudinal birth outcomes in Kenya	2020	Exclude - Irrelevant	-
1625	Dettinger, J.C.; Kinuthia, J.; Pintye, J.; Abuna, F.; Begnel, E.; Lagat, H.; Mugwanya, K.; Baeten, J.; John-Stewart, G.	No association found between prenatal prep use and adverse infant outcomes: Results from a large PrEP implementation program in Kenya	2018	Exclude - Irrelevant	-
1626	Deuchert, E.	Maternal healthcare and the spread of AIDS in Burkina Faso and Cameroon	2007	Exclude - Irrelevant	-
1627	Deuchert, E.; Brody, S.	The role of health care in the spread of HIV/AIDS in Africa: evidence from Kenya	2006	Exclude - Irrelevant	-
1628	Deuchert, E.; Brody, S.	Lack of autodisable syringe use and health care indicators are associated with high HIV prevalence: an international ecologic analysis	2007	Exclude - Irrelevant	-
1629	Develoux, M.; Le Loup, G.; Dautheville, S.; Belkadi, G.; Magne, D.; Lassel, L.; Bonnard, P.; Pialoux, G.	[Malaria among immigrants, experience of a Parisian hospital (2006-2010)]	2012	Exclude - Irrelevant	-
1630	Dhairyawan, R.; Tariq, S.; Scourse, R.; Coyne, K. M.	Intimate partner violence in women living with HIV attending an inner city clinic in the UK: prevalence and associated factors	2013	Exclude - Irrelevant	-
1631	Dheresa, M.; Roba, H. S.; Daraje, G.; Abebe, M.; Tura, A. K.; Yadeta, T. A.; Dessie, Y.; Dingeta, T.	Uncertainties in the path to 2030: Increasing trends of under-five mortality in the aftermath of Millennium Development Goal in Eastern Ethiopia	2022	Exclude - Irrelevant	-
1632	Dhillon, S.; Amoak, D.; Sano, Y.; Antabe, R.; Luginaah, I.	The association between mother-to-child HIV transmission knowledge and antenatal care utilisation in Cameroon	2023	Exclude - Irrelevant	-
1633	Dhlakama, P. M.; Lelaka, C. M.; Mavhandu-Mudzusi, A. H.	The Psychosocial Profile of Women Who Defaulted Option B+ HIV Treatment: An Interpretive Phenomenological Analysis Study	2023	Exclude - Irrelevant	-
1634	Dhont, N.; Luchters, S.; Muvunyi, C.; Vyankandondera, J.; De Naeyer, L.; Temmerman, M.; van de Wijgert, J.	The risk factor profile of women with secondary infertility: an unmatched case-control study in Kigali, Rwanda	2011	Exclude - Irrelevant	-
1635	Dhont, N.; van de Wijgert, J.; Vyankandondera, J.; Busasa, R.; Gasarabwe, A.; Temmerman, M.	Results of infertility investigations and follow-up among 312 infertile women and their partners in Kigali, Rwanda	2011	Exclude - Irrelevant	-
1636	Di Nola, F.	[AIDS in the world]	1991	Exclude - Irrelevant	-
1637	Diagne Gueye, N. R.; Dollfus, C.; Tabone, M. D.; Herve, F.; Courcoux, M. F.; Vaudre, G.; Trocme, N.; Leverger, G.	[Psychosocial issues in HIV positive women during the perinatal period]	2007	Exclude - Irrelevant	-
1638	Diale, Q.; Pattinson, R.; Chokoe, R.; Masenyetse, L.; Mayaphi, S.	Antenatal screening for hepatitis B virus in HIV-infected and uninfected pregnant women in the Tshwane district of South Africa	2015	Exclude - Irrelevant	-
1639	Diale, Q.; Pattinson, R.; Chokoe, R.; Masenyetse, L.; Mayaphi, S.	Antenatal screening for hepatitis B virus in HIV-infected and uninfected pregnant women in the Tshwane district of South Africa	2016	Exclude - Irrelevant	-
1640	Diallo, A. D.; Nochy, D.; Niamkey, E.; Yao Beda, B.	[Etiologic aspects of nephrotic syndrome in Black African adults in a hospital setting in Abidjan]	1997	Exclude - Irrelevant	-
1641	Dias, S.; Adam, S.; Rheeder, P.; Pheiffer, C.	Prevalence of and risk factors for gestational diabetes mellitus in South Africa	2019	Exclude - Irrelevant	-
1642	Diawara, S.; Kane, C. T.; Legoff, J.; Gaye, A. G.; Mboup, S.; BÃ©lec, L.	Low seroprevalence of herpes simplex virus type 2 among pregnant women in Senegal	2008	Exclude - Irrelevant	-
1643	Diaz, T.; Garcia-Calleja, J. M.; Ghys, P. D.; Sabin, K.	Advances and future directions in HIV surveillance in low- and middle-income countries	2009	Exclude - Irrelevant	-
1644	Dickens, B. M.	Helping clients make informed and voluntary sexual and reproductive health decisions: Long-standing principles, new challenges: 21st century controversies	2012	Exclude - Irrelevant	-
1645	Dickson, L.M.; Buchmann, E.J.; Norris, S.A.	Womenâ€™s accounts of the gestational diabetes experience â€“ a south african perspective	2020	Exclude - Irrelevant	-
1646	Diemer, S. C. H.; Ngbale, R. N.; Longo, J. D. D.; Bami Dienhot, O.; Gaunefet, C. E.	Risk factors for transmission of HIV from mother to child in Bangui	2017	Exclude - Irrelevant	-
1647	Diener, L. C.; Slyker, J. A.; Gichuhi, C.; Tapia, K. A.; Richardson, B. A.; Wamalwa, D.; Farquhar, C.; Overbaugh, J.; Maleche-Obimbo, E.; John-Stewart, G.	Performance of the integrated management of childhood illness algorithm for diagnosis of HIV-1 infection among African infants	2012	Exclude - Irrelevant	-
1648	Diesel, H. J.; Nsagha, D. S.; Sab, C. M.; Taliaferro, D.; Rosenburg, N. S.	A workshop report on promoting HIV/AIDS understanding through a capacity building train-the-trainer educational intervention	2011	Exclude - Irrelevant	-
1649	Dietrich, J.; Khunwane, M.; Laher, F.; de Bruyn, G.; Sikkema, K. J.; Gray, G.	"Group sex" parties and other risk patterns: A qualitative study about the perceptions of sexual behaviors and attitudes of adolescents in Soweto, South Africa	2011	Exclude - Irrelevant	-
1650	Dietrich, Janan; Khunwane, Mamakiri; Laher, Fatima; de Bruyn, Guy; Sikkema, Kathleen; Gray, Glenda	'Group sex' parties and other risk patterns: A qualitative study about the perceptions of sexual behaviours and attitudes of adolescents in Soweto, South Africa	2011	Exclude - Irrelevant	-
1651	Dim, C. C.; Onah, H. E.	The prevalence of anemia among pregnant women at booking in Enugu, South Eastern Nigeria	2007	Exclude - Irrelevant	-
1652	Dionne, J.; Van Der Pol, B.; Long, D.; Tih, P.; Mbah, R.; Ngah, E.; Pekwarake, S.; Kifem, M.; Fondzeyuf, A.; Bruxvoort, K. J.; Tita, A.; Marrazzo, J.	A Randomized, Double-Masked, Placebo-Controlled Phase IIB Trial of Azithromycin and Trimethoprim-Sulfamethoxazole as Bacterial STI Prophylaxis in Pregnant Women with HIV	2022	Exclude - Irrelevant	-
1653	Diop, S. D.; Seck, M. S.; Senghor, A. B. S.; Faye, B. F.; Gueye, Y. B. G.; Dieng, N. D.; Toure, S. A. T.; Diouf, M. D.; Gadji, M. G.; Sall, A. S.; Toure Fall, A. O. T. F.; DiÃ¨ye, T. D.	Blood transfusion and sickle cell disease in senegal	2015	Exclude - Irrelevant	-
1654	Diouf, A.; Kebe, F.; Faye, E. O.; Diallo, D.; Ndour Sarr, A.; Mboup, S.; Diadhiou, F.	[HIV infection in pregnant women in Dakar (Senegal)]	1996	Exclude - Irrelevant	-
1655	Dirajlal-Fargo S; Albar Z; Sattar A; Kulkarni M; Bowman E; Funderburg N; Nazzinda R; Kityo C; Musiime V; McComsey GA	Relationship between economic insecurity, inflammation, monocyte activation and intestinal integrity in children living with HIV in Uganda.	2020	Exclude - Irrelevant	-
1656	Dirajlal-Fargo S; El-Kamari V; Weiner L; Shan L; Sattar A; Kulkarni M; Funderburg N; Nazzinda R; Karungi C; Kityo C; Musiime V; McComsey GA	Altered Intestinal Permeability and Fungal Translocation in Ugandan Children With Human Immunodeficiency Virus.	2020	Exclude - Irrelevant	-
1657	Disha, T.; Haque, F.	Prevalence and Risk Factors of Vulvovaginal Candidosis during Pregnancy: A Review	2022	Exclude - Irrelevant	-
1658	Ditekemena, J.; Matendo, R.; Colebunders, R.; Koole, O.; Bielen, G.; Nkuna, M.; Engmann, C.; Tshefu, A.; Ryder, R.	Health Outcomes of Infants in a PMTCT Program in Kinshasa	2015	Exclude - Irrelevant	-
1659	DiTullio DJ; Farley E; Gomba Y; Coates TJ; Bekker LG; Myer L; Joseph Davey DL	Factors associated with knowledge of pre-exposure prophylaxis in pregnant women in Cape Town, South Africa.	2019	Exclude - Irrelevant	-
1660	Dixon-Mueller, R.	The sexuality connection in reproductive health	1993	Exclude - Irrelevant	-
1661	Djomand, G.; Greenberg, A. E.; Sassan-Morokro, M.; Tossou, O.; Diallo, M. O.; Ekpini, E.; Ghys, P.; Soro, B.; Brattegaard, K.; Yapi, A.; et al.,	The epidemic of HIV/AIDS in Abidjan, Cote d'Ivoire: a review of data collected by Projet RETRO-CI from 1987 to 1993	1995	Exclude - Irrelevant	-
1662	Djomand, G.; Schlefer, M.; Gutreuter, S.; Tobias, S.; Patel, R.; DeLuca, N.; Hood, J.; Sawadogo, S.; Chen, C.; Muadinohamba, A.; Lowrance, D. W.; Bock, N.	Prevalence and Correlates of Genital Infections Among Newly Diagnosed Human Immunodeficiency Virus-Infected Adults Entering Human Immunodeficiency Virus Care in Windhoek, Namibia	2016	Exclude - Irrelevant	-
1663	Dlamini, J.; Ledwaba, L.; Mokwena, N.; Mokhathi, T.; Orsega, S.; Tsoku, M.; Kowo, H.; Proschan, M.; Khabo, P.; Maja, P.; Hadigan, C.	Lactic acidosis and symptomatic hyperlactataemia in a randomized trial of first-line therapy in HIV-infected adults in South Africa	2011	Exclude - Irrelevant	-
1664	Dlamini, P.; Mokoboto-Zwane, T.S.	Knowledge, attitudes and practices associated with post-natal PMTCT in breastfeeding mothers living with HIV	2019	Exclude - Irrelevant	-
1665	Dodd, Jodie M; Anderson, Elizabeth R; Gates, Simon; Grivell, Rosalie M	Surgical techniques for uterine incision and uterine closure at the time of caesarean section	2014	Exclude - Irrelevant	-
1666	Dodd, R.	Malawi uses games to educate the young	1995	Exclude - Irrelevant	-
1667	Dodd, R.	President Rawlings stays silent despite OAU challenge -- an "absence of interest"?	1995	Exclude - Irrelevant	-
1668	Dogara, L.G.; Ovosi, J.O.; Mohammed, C.; Farouk, B.; Mafika, Z.; Mahlangu, J.	Compound homozygous factor v leiden and heterozygous prothrombin gene mutation: The first report in a pregnant african with extensive thrombosis	2018	Exclude - Irrelevant	-
1669	Doherty, T.; Sanders, D.; Jackson, D.; Swanevelder, S.; Lombard, C.; Zembe, W.; Chopra, M.; Goga, A.; Colvin, M.; Fadnes, L. T.; Engebretsen, I. M.; Ekstrom, E. C.; Tylleskar, T.	Early cessation of breastfeeding amongst women in South Africa: an area needing urgent attention to improve child health	2012	Exclude - Irrelevant	-
1670	Doherty, T; Jackson, D; Swanevelder, S; Lombard, C; Engebretsen, Im; TylleskÃ¤r, T; Goga, A; EkstrÃ¶m, Ec; Sanders, D	Severe events in the first 6Â months of life in a cohort of HIV-unexposed infants from South Africa: effects of low birthweight and breastfeeding status	2014	Exclude - Irrelevant	-
1671	Doherty, Tanya; Chopra, Mickey; Jackson, Debra; Goga, Ameena; Colvin, Mark; Persson, Lars-Ake	Effectiveness of the WHO/UNICEF guidelines on infant feeding for HIV-positive women: Results from a prospective cohort study in South Africa	2007	Exclude - Irrelevant	-
1672	Dollfus, C.; Le Chenadec, J.; Mandelbrot, L.; Tubiana, R.; Faye, A.; Blanche, S.; Frange, P.; Warszawski, J.	Improved hematological outcomes with nevirapine for infant HIV postnatal prophylaxis	2020	Exclude - Irrelevant	-
1673	Donahue, M. C.; Dube, Q.; Dow, A.; Umar, E.; Van Rie, A.	"They have already thrown away their chicken": barriers affecting participation by HIV-infected women in care and treatment programs for their infants in Blantyre, Malawi	2012	Exclude - Irrelevant	-
1674	Donald KA; Wedderburn CJ; Barnett W; Nhapi RT; Rehman AM; Stadler JAM; Hoffman N; Koen N; Zar HJ; Stein DJ	Risk and protective factors for child development: An observational South African birth cohort.	2019	Exclude - Irrelevant	-
1675	Donald, K. A. M.; Fernandez, A. C.; Claborn, K.; Kuo, C.; Koen, N.; Zar, H.; Stein, D. J.	The effects of HIV and alcohol on birth outcomes in South Africa	2015	Exclude - Irrelevant	-
1676	Donald, K. A. M.; Fernandez, A.; Claborn, K.; Kuo, C.; Koen, N.; Zar, H.; Stein, D. J.	The developmental effects of HIV and alcohol: a comparison of gestational outcomes among babies from South African communities with high prevalence of HIV and alcohol use	2017	Exclude - Irrelevant	-
1677	Donald, K. A.; Adnams, C. M.; Rother, A.; Tsze, D.; Brand, D.; London, L.	Long-term neurodevelopmental and behavioural outcomes of acute organophosphate poisoning in South African children	2015	Exclude - Irrelevant	-
1678	Donders, G. G.; Desmyter, J.; Hooft, P.; Dewet, G. H.	Apparent failure of one injection of benzathine penicillin G for syphilis during pregnancy in human immunodeficiency virus-seronegative African women	1997	Exclude - Irrelevant	-
1679	Donders, G. G.; Gonzaga, A.; Marconi, C.; Donders, F.; Michiels, T.; Eggermont, N.; Bellen, G.; Lule, J.; Byamughisa, J.	Increased vaginal pH in Ugandan women: what does it indicate?	2016	Exclude - Irrelevant	-
1680	Donegan, Sarah; Bellamy, Richard; Gamble, Carrol L	Vaccines for preventing anthrax	2009	Exclude - Irrelevant	-
1681	Donnelly, J.	Battles with donors cloud Malawi's HIV prevention plan	2011	Exclude - Irrelevant	-
1682	Donnet, F.	[Adolescents]	1991	Exclude - Irrelevant	-
1683	Dooley, K. E.; Denti, P.; Martinson, N.; Cohn, S.; Mashabela, F.; Hoffmann, J.; Haas, D. W.; Hull, J.; Msandiwa, R.; Castel, S.; Wiesner, L.; Chaisson, R. E.	Pharmacokinetics of efavirenz and treatment of HIV-1 among pregnant women with and without tuberculosis coinfection	2015	Exclude - Irrelevant	-
1684	Dop, M. C.	[Breastfeeding in Africa: will positive trends be challenged by the AIDS epidemic?]	2002	Exclude - Irrelevant	-
1685	Doritchamou, J.; Viwami, F.; Deneoud, L.; Gnidehou, S.; Moussiliou, A.; Massougbodji, A.; Salanti, A.; Deloron, P.; Ndam, N. T.	Antibodies that inhibit binding of Plasmodium falciparum infected erythrocytes to CSA are acquired during pregnancy and correlate with anti-VSA and anti-VAR2CSA	2010	Exclude - Irrelevant	-
1686	Dorosko, S. M.; Thea, D. M.; Saperstein, G.; Russell, R. M.; Paape, M. J.; Hinckley, L. S.; Decker, W. D.; Semrau, K.; Sinkala, M.; Kasonde, P.; Kankasa, C.; Aldrovandi, G. M.; Hamer, D. H.	Veterinary field test as screening tool for mastitis and HIV-1 viral load in breastmilk from HIV-infected Zambian women	2007	Exclude - Irrelevant	-
1687	Dorsamy V; Bagwandeen C; Moodley J	The prevalence, risk factors and outcomes of anaemia in South African pregnant women: a protocol for a systematic review and meta-analysis.	2020	Exclude - Irrelevant	-
1688	Dorsamy, V.; Bagwandeen, C.; Moodley, J.	The prevalence, risk factors and outcomes of anaemia in South African pregnant women: a systematic review and meta-analysis	2022	Exclude - Irrelevant	-
1689	Dorton, Bj; Mulindwa, J; Li, Ms; Chintu, Nt; Chibwesha, Cj; Mbewe, F; Frenkel, Lm; Stringer, Js; Chi, Bh	CD4+ cell count and risk for antiretroviral drug resistance among women using peripartum nevirapine for perinatal HIV prevention	2011	Exclude - Irrelevant	-
1690	Dorward J; Sookrajh Y; Gate K; Khubone T; Mtshaka N; Mlisana K; Ngobese H; Yende-Zuma N; Garrett N	HIV treatment outcomes among people with initiation CD4 counts >500Â cells/ÂµL after implementation of Treat All in South African public clinics: a retrospective cohort study.	2020	Exclude - Irrelevant	-
1691	Dorward, J.; Sookrajh, Y.; Khubone, T.; van der Molen, J.; Govender, R.; Phakathi, S.; Lewis, L.; Bottomley, C.; Maraj, M.; Lessells, R. J.; Naidoo, K.; Butler, C. C.; Van Heerden, R.; Garrett, N.	Implementation and outcomes of dolutegravir-based first-line antiretroviral therapy for people with HIV in South Africa: a retrospective cohort study	2023	Exclude - Irrelevant	-
1692	Doull, Marion; O'Connor, Annette M; Wells, George A; Tugwell, Peter; Welch, Vivian	Peer-based interventions for reducing morbidity and mortality in HIV-infected women	2004	Exclude - Irrelevant	-
1693	Dow, A.; Dube, Q.; Pence, B. W.; Van Rie, A.	Postpartum depression and HIV infection among women in Malawi	2014	Exclude - Irrelevant	-
1694	Downie, J.; Mactier, H.; Bland, R.M.	Should pregnant women with an unknown HIV status be offered rapid HIV testing in labour? A review of the literature	2015	Exclude - Irrelevant	-
1695	Downs, J. H.; Cooper, P. A.	HIV and lactation	2007	Exclude - Irrelevant	-
1696	Dowswell, Therese; Carroli, Guillermo; Duley, Lelia; Gates, Simon; GÃ¼lmezoglu, A Metin; Khan-Neelofur, Dina; Piaggio, Gilda	Alternative versus standard packages of antenatal care for low-risk pregnancy	2015	Exclude - Irrelevant	-
1697	Doyle, A. M.; Weiss, H. A.; Maganja, K.; McCormack, S.; Watson-Jones, D.; Changalucha, J.; Hayes, R. J.; Ross, D. A.	The long-term impact of the MEMA kwa Vijana adolescent sexual and reproductive health intervention: Effects of dose and time since exposure to intervention	2011	Exclude - Irrelevant	-
1698	Doyle, Am; Ross, Da; Maganja, K; Baisley, K; Masesa, C; Andreasen, A; Plummer, Ml; Obasi, Ai; Weiss, Ha; Kapiga, S; Watson-Jones, D; Changalucha, J; Hayes, Rj	Long-term biological and behavioural impact of an adolescent sexual health intervention in Tanzania: follow-up survey of the community-based MEMA kwa Vijana Trial	2010	Exclude - Irrelevant	-
1699	Doyle, Am; Weiss, Ha; Maganja, K; Kapiga, S; McCormack, S; Watson-Jones, D; Changalucha, J; Hayes, Rj; Ross, Da	The long-term impact of the MEMA kwa Vijana adolescent sexual and reproductive health intervention: effect of dose and time since intervention exposure	2011	Exclude - Irrelevant	-
1700	Dozie, U. W.; Elebari, B. L.; Nwaokoro, C. J.; Iwuoha, G. N.; Emerole, C. O.; Akawi, A. J.; Chukwuocha, U. M.; Dozie, I. N. S.	Knowledge, attitude and perception on cervical cancer screening among women attending ante-natal clinic in Owerri west L.G.A, South-Eastern Nigeria: A cross-sectional study	2021	Exclude - Irrelevant	-
1701	Dozie, U.W.; Elebari, B.L.; Nwaokoro, C.J.; Iwuoha, G.N.; Emerole, C.O.; Akawi, A.J.; Chukwuocha, U.M.; Dozie, I.N.S.	Knowledge, attitude and perception on cervical cancer screening among women attending ante-natal clinic in Owerri west L.G.A, South-Eastern Nigeria: A cross-sectional study	2021	Exclude - Irrelevant	-
1702	Drain, Pk; Kupka, R; Msamanga, Gi; Urassa, W; Mugusi, F; Fawzi, Ww	C-reactive protein independently predicts HIV-related outcomes among women and children in a resource-poor setting	2007	Exclude - Irrelevant	-
1703	Drake, A. L.; John-Stewart, G. C.; Wald, A.; Mbori-Ngacha, D. A.; Bosire, R.; Wamalwa, D. C.; Lohman-Payne, B. L.; Ashley-Morrow, R.; Corey, L.; Farquhar, C.	Herpes simplex virus type 2 and risk of intrapartum human immunodeficiency virus transmission	2007	Exclude - Irrelevant	-
1704	Drake, A. L.; Kinuthia, J.; Matemo, D.; McClelland, R. S.; Unger, J.; John-Stewart, G.	Prevalence and cofactors for STIs among pregnant adolescents in Western Kenya	2013	Exclude - Irrelevant	-
1705	Drake, A. L.; Kinuthia, J.; Matemo, D.; Richardson, B. A.; Emery, S.; Chohan, V.; Overbaugh, J.; John-Stewart, G.	Detection of HIV in breast milk among pregnant/postpartum women with recent HIV	2017	Exclude - Irrelevant	-
1706	Drake, A. L.; Kinuthia, J.; Matemo, D.; Richardson, B.; Chung, M.; Kiarie, J. N.; Emery, S.; Overbaugh, J. M.; John-Stewart, G.	ART response among pregnant and postpartum women with acute versus chronic HIV-1	2015	Exclude - Irrelevant	-
1707	Drake, A.; Unger, J.; Kinuthia, J.; Matemo, D.; John-Stewart, G.	Late initiation of contraception among unmarried, less-educated postpartum women in Kenya	2013	Exclude - Irrelevant	-
1708	Dreyfuss, M. L.; Msamanga, G. I.; Spiegelman, D.; Hunter, D. J.; Urassa, E. J.; Hertzmark, E.; Fawzi, W. W.	Determinants of low birth weight among HIV-infected pregnant women in Tanzania	2001	Exclude - Irrelevant	-
1709	Dryden-Peterson, S.; De Bruyn, E.; Mayondi, G.; Kammerer, B.; Leidner, J.; Shapiro, R. L.; Jibril, H.; Madhi, S.; Lockman, S.	Maternal ART associated with improved protective transplacental antibody transfer	2017	Exclude - Irrelevant	-
[truncated: 5,565 more rows]

## Sheet: Abstraction - Study summary
Author (Year)	Country	Years of study implementation	Study design	Risk period		Number of participants at-risk of acquiring HIV during risk period	Number of participants who acquired HIV during risk period	Was measuring predictors of HIV acquisition listed as an objective of this study?	Predictors evaluated	QUIPS NOTE: The fifth domain of QUIPS (study confounding) was not considered in our analysis of study quality given that we restricted our results to unadjusted results. Related, we did not consider confounding in our assessment of the sixth domain of QUIPS (analysis and reporting).
[truncated: 28 more rows]

[truncated: 1 more sheets: Abstraction - Predictor summary]
